# Supplementary material for: Immunogenomic profiling determines responses to combined PARP and PD-1 inhibition in ovarian cancer
Source: Nat Commun. 2020 Mar 19;11:1459. doi: 10.1038/s41467-020-15315-8 (PMC7081234; doi:10.1038/s41467-020-15315-8)
Supplement: Supplementary file 3 — Supplementary Tables 1-4 and 7 [file 41467_2020_15315_MOESM3_ESM.xlsx]

## Sheet: ST1_BROCAgenes
Gene
MAD2L2
UBE2T
PARP1
GEN1
BRE
MSH2
MSH6
FANCL
ERCC3
RIF1
BARD1
XRCC5
XPC
MLH1
BAP1
POLQ
TOPBP1
ATR
PIK3CA
HELQ
FAM175A
XRCC4
RAD50
UIMC1
ID4
FANCE
PMS2
RINT1
EZH2
XRCC2
PAXIP1
WRN
PRKDC
NBN
FANCG
FANCC
XPA
DCLRE1C
ERCC6
PTEN
FANCF
DDB1
MRE11A
ATM
USP28
CHEK1
CHD4
RECQL
POLE
BRCA2
RB1
ERCC5
LIG4
FANCM
RAD51B
XRCC3
RAD51
TP53BP1
NEIL1
FANCI
BLM
SLX4
ERCC4
PALB2
FANCA
TP53
RAD51D
CDK12
BRCA1
RAD51C
PPM1D
BRIP1
RBBP8
SMARCA4
BABAM1
ERCC2
ERCC1
POLD1
E2F1
CDH4
CHEK2
XRCC6
FANCB
BRCC3

## Sheet: ST1_ONCOPANELgenes
HUGO_SYMBOL	Intron
ABCB11	ABL1
ABL1	ALK
ACVR1	BCL6
AKT1	BIRC3
AKT2	BRAF
AKT3	CBFB
ALK	CIC
APC	CIITA
AR	CRTC1
ARAF	CRTC3
ARHGAP35	EGFR
ARHGEF12	ERG
ARID1A	ESR1
ARID1B	ETV4
ARID2	ETV5
ASXL1	ETV6
ATM	EWSR1
ATR	FGFR1
ATRX	FGFR2
AURKA	FGFR3
AURKB	FIP1L1
AXIN2	FOXO1
AXL	FUS
B2M	JAK2
BABAM1	KMT2A
BAP1	MET
BARD1	MYB
BCL11B	MYBL1
BCL2	NAB2
BCL2L1	NCOA2
BCL2L12	NPM1
BCL6	NR4A3
BCOR	NRG1
BCORL1	NTRK1
BLM	NTRK2
BMPR1A	NTRK3
BRAF	NUP214
BRCA1	NUTM1
BRCA2	PDGFB
BRCC3	PDGFRA
BRD3	PDGFRB
BRD4	PHF1
BRE	PML
BRIP1	PPARG
BUB1B	RAF1
FAAP100	RARA
FAAP24	RELA
FAAP20	RET
CALR	ROS1
CARD11	RSPO2
CASP8	RSPO3
CBFA2T3	RUNX1
CBFB	SLC34A2
CBL	SS18
CBLB	SUZ12
CCND1	TMPRSS2
CCND2	TP53
CCND3	WWTR1
CCNE1	YAP1
CD274	YWHAE
CD79B
CDC73
CDH1
CDH4
CDK12
CDK4
CDK6
CDK8
CDKN1A
CDKN1B
CDKN1C
CDKN2A
CDKN2B
CDKN2C
CEBPA
CHEK1
CHEK2
CIC
CIITA
COL7A1
CREBBP
CRKL
CRLF2
CRTC1
CSF3R
CTCF
CTLA4
CTNNA1
CTNNB1
CUX1
CXCR4
CYLD
DAXX
DCLRE1C
DDB1
DDB2
DDR2
DICER1
DIS3
DIS3L2
DKC1
DMC1
DNMT3A
DOCK8
EGFR
EGLN1
ELANE
EME1
ENG
EP300
EPCAM
ERBB2
ERBB3
ERBB4
ERCC1
ERCC2
ERCC3
ERCC4
ERCC5
ERCC6
ERG
ESR1
ETV1
ETV4
ETV5
ETV6
EWSR1
EXO1
EXT1
EXT2
EZH2
FAH
FAM175A
FAM46C
FAN1
FANCA
FANCB
FANCC
FANCD2
FANCE
FANCF
FANCG
FANCI
FANCL
FANCM
FAS
FAT1
FBXW7
FGFR1
FGFR2
FGFR3
FGFR4
FH
FLCN
FLT1
FLT3
FLT4
FOXA1
FOXL2
FUS
GALNT12
GATA2
GATA3
GATA4
GATA6
GBA
GEN1
GLI1
GLI2
GNA11
GNAQ
GNAS
GPC3
GREM1
H19
H3F3A
H3F3B
HABP2
HELQ
HFE
HIST1H3B
HIST1H3C
HMBS
HNF1A
HOXB13
HRAS
ID3
ID4
IDH1
IDH2
IGF1R
IGF2
IKZF1
IL7R
ITK
JAK1
JAK2
JAK3
JAZF1
KAT6A
KAT6B
KCNQ1
KDM5A
KDM5C
KDM6A
KDR
KEAP1
KIF1B
KIT
KLF2
KLF4
KLLN
KMT2A
KMT2D
KRAS
LIG4
LMO1
LMO2
MAF
MAFB
MAP2K1
MAP2K2
MAP2K4
MAP3K1
MAPK1
MAX
MBD4
MCL1
MCM8
MDM2
MDM4
MECOM
MED12
MEF2B
MEN1
MET
MGA
MITF
MLH1
MLH3
MPL
MRE11A
MSH2
MSH6
MTA1
MTAP
MTOR
MUS81
MUTYH
MYB
MYBL1
MYC
MYCL
MYCN
MYD88
NBN
NEIL1
NEIL2
NEIL3
NF1
NF2
NFE2L2
NFKBIA
NFKBIE
NFKBIZ
NKX2-1
NKX3-1
NOTCH1
NOTCH2
NOTCH3
NPM1
NR0B1
NRAS
NRG1
NSD1
NT5C2
NTHL1
NTRK1
NTRK2
NTRK3
OGG1
PALB2
PARK2
PAX5
PAXIP1
PBRM1
PDCD1LG2
PDGFRA
PDGFRB
PHF6
PHOX2B
PIK3C2B
PIK3CA
PIK3R1
PIM1
PML
PMS1
PMS2
PNKP
POLB
POLD1
POLE
POLH
POLQ
POT1
PPARG
PPM1D
PPP2R1A
PRDM1
PRF1
PRKAR1A
PRKCI
PRKDC
PRSS1
PTCH1
PTEN
PTK2B
PTPN11
PTPN14
PVRL4
QKI
RAC1
RAD21
RAD50
RAD51
RAD51C
RAD51D
RAD52
RAD54B
RAF1
RARA
RASA1
RB1
RBBP8
RBM10
RECQL4
REL
RELA
RET
RHBDF2
RHEB
RHOA
RHOH
RHOT1
RICTOR
RIF1
RINT1
RIT1
RMRP
RNF43
RNF8
ROS1
RPA1
RPTOR
RSPO2
RSPO3
RUNX1
RUNX1T1
SBDS
SDHA
SDHAF2
SDHB
SDHC
SDHD
SERPINA1
SETBP1
SETD2
SF3B1
SH2B3
SH2D1A
SLC25A13
SLC34A2
SLX1A
SLX1B
SLX4
SMAD2
SMAD4
SMARCA4
SMARCB1
SMARCE1
SMC3
SMO
SOCS1
SOS1
SOX2
SOX9
SPOP
SRSF2
SRY
SS18
STAG2
STAT3
STAT6
STK11
SUFU
SUZ12
TAL1
TAL2
TAZ
TCEB1
TCF3
TCF7L2
TDG
TERC
TERT
TET1
TET2
TFE3
TLX3
TMEM127
TMPRSS2
TNFAIP3
TOPBP1
TP53
TP53BP1
TRAF3
TRAF7
TRIM37
TSC1
TSC2
TSHR
U2AF1
UBE2T
UIMC1
UROD
USP28
USP8
VEGFA
VHL
WAS
WHSC1
WHSC1L1
WRN
WT1
XPA
XPC
XPO1
XRCC1
XRCC2
XRCC3
XRCC4
XRCC5
XRCC6
YAP1
ZNF217
ZNRF3
ZRSR2
	ABL1
	ALK
	BCL6
	BIRC3
	BRAF
	CBFB
	CIC
	CIITA
	CRTC1
	CRTC3
	EGFR
	ERG
	ESR1
	ETV4
	ETV5
	ETV6
	EWSR1
	FGFR1
	FGFR2
	FGFR3
	FIP1L1
	FOXO1
	FUS
	JAK2
	KMT2A
	MET
	MYB
	MYBL1
	NAB2
	NCOA2
	NPM1
	NR4A3
	NRG1
	NTRK1
	NTRK2
	NTRK3
	NUP214
	NUTM1
	PDGFB
	PDGFRA
	PDGFRB
	PHF1
	PML
	PPARG
	RAF1
	RARA
	RELA
	RET
	ROS1
	RSPO2
	RSPO3
	RUNX1
	SLC34A2
	SS18
	SUZ12
	TMPRSS2
	TP53
	WWTR1
	YAP1
	YWHAE
	ABL1
	ALK
	BCL6
	BIRC3
	BRAF
	CBFB
	CIC
	CIITA
	CRTC1
	CRTC3
	EGFR
	ERG
	ESR1
	ETV4
	ETV5
	ETV6
	EWSR1
	FGFR1
	FGFR2
	FGFR3
	FIP1L1
	FOXO1
	FUS
	JAK2
	KMT2A
	MET
	MYB
	MYBL1
	NAB2
	NCOA2
	NPM1
	NR4A3
	NRG1
	NTRK1
	NTRK2
	NTRK3
	NUP214
	NUTM1
	PDGFB
	PDGFRA
	PDGFRB
	PHF1
	PML
	PPARG
	RAF1
	RARA
	RELA
	RET
	ROS1
	RSPO2
	RSPO3
	RUNX1
	SLC34A2
	SS18
	SUZ12
	TMPRSS2
	TP53
	WWTR1
	YAP1
	YWHAE
	ABL1
	ALK
	BCL6
	BIRC3
	BRAF
	CBFB
	CIC
	CIITA
	CRTC1
	CRTC3
	EGFR
	ERG
	ESR1
	ETV4
	ETV5
	ETV6
	EWSR1
	FGFR1
	FGFR2
	FGFR3
	FIP1L1
	FOXO1
	FUS
	JAK2
	KMT2A
	MET
	MYB
	MYBL1
	NAB2
	NCOA2
	NPM1
	NR4A3
	NRG1
	NTRK1
	NTRK2
	NTRK3
	NUP214
	NUTM1
	PDGFB
	PDGFRA
	PDGFRB
	PHF1
	PML
	PPARG
	RAF1
	RARA
	RELA
	RET
	ROS1
	RSPO2
	RSPO3
	RUNX1
	SLC34A2
	SS18
	SUZ12
	TMPRSS2
	TP53
	WWTR1
	YAP1
	YWHAE
	ABL1
	ALK
	BCL6
	BIRC3
	BRAF
	CBFB
	CIC
	CIITA
	CRTC1
	CRTC3
	EGFR
	ERG
	ESR1
	ETV4
	ETV5
	ETV6
	EWSR1
	FGFR1
	FGFR2
	FGFR3
	FIP1L1
	FOXO1
	FUS
	JAK2
	KMT2A
	MET
	MYB
	MYBL1
	NAB2
	NCOA2
	NPM1
	NR4A3
	NRG1
	NTRK1
	NTRK2
	NTRK3
	NUP214
	NUTM1
	PDGFB
	PDGFRA
	PDGFRB
	PHF1
	PML
	PPARG
	RAF1
	RARA
	RELA
	RET
	ROS1
	RSPO2
	RSPO3
	RUNX1
	SLC34A2
	SS18
	SUZ12
	TMPRSS2
	TP53
	WWTR1
	YAP1
	YWHAE
	ABL1
	ALK
	BCL6
	BIRC3
	BRAF
	CBFB
	CIC
	CIITA
	CRTC1
	CRTC3
	EGFR
	ERG
	ESR1
	ETV4
	ETV5
	ETV6
	EWSR1
	FGFR1
	FGFR2
	FGFR3
	FIP1L1
	FOXO1
	FUS
	JAK2
	KMT2A
	MET
	MYB
	MYBL1
	NAB2
	NCOA2
	NPM1
	NR4A3
	NRG1
	NTRK1
	NTRK2
	NTRK3
	NUP214
	NUTM1
	PDGFB
	PDGFRA
	PDGFRB
	PHF1
	PML
	PPARG
	RAF1
	RARA
	RELA
	RET
	ROS1
	RSPO2
	RSPO3
	RUNX1
	SLC34A2
	SS18
	SUZ12
	TMPRSS2
	TP53
	WWTR1
	YAP1
	YWHAE
	ABL1
	ALK
	BCL6
	BIRC3
	BRAF
	CBFB
	CIC
	CIITA
	CRTC1
	CRTC3
	EGFR
	ERG
	ESR1
	ETV4
	ETV5
	ETV6
	EWSR1
	FGFR1
	FGFR2
	FGFR3
	FIP1L1
	FOXO1
	FUS
	JAK2
	KMT2A
	MET
	MYB
	MYBL1
	NAB2
	NCOA2
	NPM1
	NR4A3
	NRG1
	NTRK1
	NTRK2
	NTRK3
	NUP214
	NUTM1
	PDGFB
	PDGFRA
	PDGFRB
	PHF1
	PML
	PPARG
	RAF1
	RARA
	RELA
	RET
	ROS1
	RSPO2
	RSPO3
	RUNX1
	SLC34A2
	SS18
	SUZ12
	TMPRSS2
	TP53
	WWTR1
	YAP1
	YWHAE
	ABL1
	ALK
	BCL6
	BIRC3
	BRAF
	CBFB
	CIC
	CIITA
	CRTC1
	CRTC3
	EGFR
	ERG
	ESR1
	ETV4
	ETV5
	ETV6
	EWSR1
	FGFR1
	FGFR2
	FGFR3
	FIP1L1
	FOXO1
	FUS
	JAK2
	KMT2A
	MET
	MYB
	MYBL1
	NAB2
	NCOA2
	NPM1
	NR4A3
	NRG1
	NTRK1
	NTRK2
	NTRK3
	NUP214
	NUTM1
	PDGFB
	PDGFRA
	PDGFRB
	PHF1
	PML
	PPARG
	RAF1
	RARA
	RELA
	RET
	ROS1
	RSPO2
	RSPO3
	RUNX1
	SLC34A2
	SS18
	SUZ12
	TMPRSS2
	TP53
	WWTR1
	YAP1
	YWHAE
	ABL1
	ALK
	BCL6
	BIRC3
	BRAF
	CBFB
	CIC
	CIITA
	CRTC1
	CRTC3
	EGFR
	ERG
	ESR1
	ETV4
	ETV5
	ETV6
	EWSR1
	FGFR1
	FGFR2
	FGFR3
	FIP1L1
	FOXO1
	FUS
	JAK2
	KMT2A
	MET
	MYB
	MYBL1
	NAB2
	NCOA2
	NPM1
	NR4A3
	NRG1
	NTRK1
	NTRK2
	NTRK3
	NUP214
	NUTM1
	PDGFB
	PDGFRA
	PDGFRB
	PHF1
	PML
	PPARG
	RAF1
	RARA
	RELA
	RET
	ROS1
	RSPO2
	RSPO3
	RUNX1
	SLC34A2
	SS18
	SUZ12
	TMPRSS2
	TP53
	WWTR1
	YAP1
	YWHAE
	ABL1
	ALK
	BCL6
	BIRC3
	BRAF
	CBFB
	CIC
	CIITA
	CRTC1
	CRTC3
	EGFR
	ERG
	ESR1
	ETV4
	ETV5
	ETV6
	EWSR1
	FGFR1
	FGFR2
	FGFR3
	FIP1L1
	FOXO1
	FUS
	JAK2
	KMT2A
	MET
	MYB
	MYBL1
	NAB2
	NCOA2
	NPM1
	NR4A3
	NRG1
	NTRK1
	NTRK2
	NTRK3
	NUP214
	NUTM1
	PDGFB
	PDGFRA
	PDGFRB
	PHF1
	PML
	PPARG
	RAF1
	RARA
	RELA
	RET
	ROS1
	RSPO2
	RSPO3
	RUNX1
	SLC34A2
	SS18
	SUZ12
	TMPRSS2
	TP53
	WWTR1
	YAP1
	YWHAE
	ABL1
	ALK
	BCL6
	BIRC3
	BRAF
	CBFB
	CIC
	CIITA
	CRTC1
	CRTC3
	EGFR
	ERG
	ESR1
	ETV4
	ETV5
	ETV6
	EWSR1
	FGFR1
	FGFR2
	FGFR3
	FIP1L1
	FOXO1
	FUS
	JAK2
	KMT2A
	MET
	MYB
	MYBL1
	NAB2
	NCOA2
	NPM1
	NR4A3
	NRG1
	NTRK1
	NTRK2
	NTRK3
	NUP214
	NUTM1
	PDGFB
	PDGFRA
	PDGFRB
	PHF1
	PML
	PPARG
	RAF1
	RARA
	RELA
	RET
	ROS1
	RSPO2
	RSPO3
	RUNX1
	SLC34A2
	SS18
	SUZ12
	TMPRSS2
	TP53
	WWTR1
	YAP1
	YWHAE
	ABL1
	ALK
	BCL6
	BIRC3
	BRAF
	CBFB
	CIC
	CIITA
	CRTC1
	CRTC3
	EGFR
	ERG
	ESR1
	ETV4
	ETV5
	ETV6
	EWSR1
	FGFR1
	FGFR2
	FGFR3
	FIP1L1
	FOXO1
	FUS
	JAK2
	KMT2A
	MET
	MYB
	MYBL1
	NAB2
	NCOA2
	NPM1
	NR4A3
	NRG1
	NTRK1
	NTRK2
	NTRK3
	NUP214
	NUTM1
	PDGFB
	PDGFRA
	PDGFRB
	PHF1
	PML
	PPARG
	RAF1
	RARA
	RELA
	RET
	ROS1
	RSPO2
	RSPO3
	RUNX1
	SLC34A2
	SS18
	SUZ12
	TMPRSS2
	TP53
	WWTR1
	YAP1
	YWHAE
	ABL1
	ALK
	BCL6
	BIRC3
	BRAF
	CBFB
	CIC
	CIITA
	CRTC1
	CRTC3
	EGFR
	ERG
	ESR1
	ETV4
	ETV5
	ETV6
	EWSR1
	FGFR1
	FGFR2
	FGFR3
	FIP1L1
	FOXO1
	FUS
	JAK2
	KMT2A
	MET
	MYB
	MYBL1
	NAB2
	NCOA2
	NPM1
	NR4A3
	NRG1
	NTRK1
	NTRK2
	NTRK3
	NUP214
	NUTM1
	PDGFB
	PDGFRA
	PDGFRB
	PHF1
	PML
	PPARG
	RAF1
	RARA
	RELA
	RET
	ROS1
	RSPO2
	RSPO3
	RUNX1
	SLC34A2
	SS18
	SUZ12
	TMPRSS2
	TP53
	WWTR1
	YAP1
	YWHAE
	ABL1
	ALK
	BCL6
	BIRC3
	BRAF
	CBFB
	CIC
	CIITA
	CRTC1
	CRTC3
	EGFR
	ERG
	ESR1
	ETV4
	ETV5
	ETV6
	EWSR1
	FGFR1
	FGFR2
	FGFR3
	FIP1L1
	FOXO1
	FUS
	JAK2
	KMT2A
	MET
	MYB
	MYBL1
	NAB2
	NCOA2
	NPM1
	NR4A3
	NRG1
	NTRK1
	NTRK2
	NTRK3
	NUP214
	NUTM1
	PDGFB
	PDGFRA
	PDGFRB
	PHF1
	PML
	PPARG
	RAF1
	RARA
	RELA
	RET
	ROS1
	RSPO2
	RSPO3
	RUNX1
	SLC34A2
	SS18
	SUZ12
	TMPRSS2
	TP53
	WWTR1
	YAP1
	YWHAE
	ABL1
	ALK
	BCL6
	BIRC3
	BRAF
	CBFB
	CIC
	CIITA
	CRTC1
	CRTC3
	EGFR
	ERG
	ESR1
	ETV4
	ETV5
	ETV6
	EWSR1
	FGFR1
	FGFR2
	FGFR3
	FIP1L1
	FOXO1
	FUS
	JAK2
	KMT2A
	MET
	MYB
	MYBL1
	NAB2
	NCOA2
	NPM1
	NR4A3
	NRG1
	NTRK1
	NTRK2
	NTRK3
	NUP214
	NUTM1
	PDGFB
	PDGFRA
	PDGFRB
	PHF1
	PML
	PPARG
	RAF1
	RARA
	RELA
	RET
	ROS1
	RSPO2
	RSPO3
	RUNX1
	SLC34A2
	SS18
	SUZ12
	TMPRSS2
	TP53
	WWTR1
	YAP1
	YWHAE
	ABL1
	ALK
	BCL6
	BIRC3
	BRAF
	CBFB
	CIC
	CIITA
	CRTC1
	CRTC3
	EGFR
	ERG
	ESR1
	ETV4
	ETV5
	ETV6
	EWSR1
	FGFR1
	FGFR2
	FGFR3
	FIP1L1
	FOXO1
	FUS
	JAK2
	KMT2A
	MET
	MYB
	MYBL1
	NAB2
	NCOA2
	NPM1
	NR4A3
	NRG1
	NTRK1
	NTRK2
	NTRK3
	NUP214
	NUTM1
	PDGFB
	PDGFRA
	PDGFRB
	PHF1
	PML
	PPARG
	RAF1
	RARA
	RELA
	RET
	ROS1
	RSPO2
	RSPO3
	RUNX1
	SLC34A2
	SS18
	SUZ12
	TMPRSS2
	TP53
	WWTR1
	YAP1
	YWHAE
	ABL1
	ALK
	BCL6
	BIRC3
	BRAF
	CBFB
	CIC
	CIITA
	CRTC1
	CRTC3
	EGFR
	ERG
	ESR1
	ETV4
	ETV5
	ETV6
	EWSR1
	FGFR1
	FGFR2
	FGFR3
	FIP1L1
	FOXO1
	FUS
	JAK2
	KMT2A
	MET
	MYB
	MYBL1
	NAB2
	NCOA2
	NPM1
	NR4A3
	NRG1
	NTRK1
	NTRK2
	NTRK3
	NUP214
	NUTM1
	PDGFB
	PDGFRA
	PDGFRB
	PHF1
	PML
	PPARG
	RAF1
	RARA
	RELA
	RET
	ROS1
	RSPO2
	RSPO3
	RUNX1
	SLC34A2
	SS18
	SUZ12
	TMPRSS2
	TP53
	WWTR1
	YAP1
	YWHAE
	ABL1
	ALK
	BCL6
	BIRC3
	BRAF
	CBFB
	CIC
	CIITA
	CRTC1
	CRTC3
	EGFR
	ERG
	ESR1
	ETV4
	ETV5
	ETV6
	EWSR1
	FGFR1
	FGFR2
	FGFR3
	FIP1L1
	FOXO1
	FUS
	JAK2
	KMT2A
	MET
	MYB
	MYBL1
	NAB2
	NCOA2
	NPM1
	NR4A3
	NRG1
	NTRK1
	NTRK2
	NTRK3
	NUP214
	NUTM1
	PDGFB
	PDGFRA
	PDGFRB
	PHF1
	PML
	PPARG
	RAF1
	RARA
	RELA
	RET
	ROS1
	RSPO2
	RSPO3
	RUNX1
	SLC34A2
	SS18
	SUZ12
	TMPRSS2
	TP53
	WWTR1
	YAP1
	YWHAE
	ABL1
	ALK
	BCL6
	BIRC3
	BRAF
	CBFB
	CIC
	CIITA
	CRTC1
	CRTC3
	EGFR
	ERG
	ESR1
	ETV4
	ETV5
	ETV6
	EWSR1
	FGFR1
	FGFR2
	FGFR3
	FIP1L1
	FOXO1
	FUS
	JAK2
	KMT2A
	MET
	MYB
	MYBL1
	NAB2
	NCOA2
	NPM1
	NR4A3
	NRG1
	NTRK1
	NTRK2
	NTRK3
	NUP214
	NUTM1
	PDGFB
	PDGFRA
	PDGFRB
	PHF1
	PML
	PPARG
	RAF1
	RARA
	RELA
	RET
	ROS1
	RSPO2
	RSPO3
	RUNX1
	SLC34A2
	SS18
	SUZ12
	TMPRSS2
	TP53
	WWTR1
	YAP1
	YWHAE
	ABL1
	ALK
	BCL6
	BIRC3
	BRAF
	CBFB
	CIC
	CIITA
	CRTC1
	CRTC3
	EGFR
	ERG
	ESR1
	ETV4
	ETV5
	ETV6
	EWSR1
	FGFR1
	FGFR2
	FGFR3
	FIP1L1
	FOXO1
	FUS
	JAK2
	KMT2A
	MET
	MYB
	MYBL1
	NAB2
	NCOA2
	NPM1
	NR4A3
	NRG1
	NTRK1
	NTRK2
	NTRK3
	NUP214
	NUTM1
	PDGFB
	PDGFRA
	PDGFRB
	PHF1
	PML
	PPARG
	RAF1
	RARA
	RELA
	RET
	ROS1
	RSPO2
	RSPO3
	RUNX1
	SLC34A2
	SS18
	SUZ12
	TMPRSS2
	TP53
	WWTR1
	YAP1
	YWHAE
	ABL1
	ALK
	BCL6
	BIRC3
	BRAF
	CBFB
	CIC
	CIITA
	CRTC1
	CRTC3
	EGFR
	ERG
	ESR1
	ETV4
	ETV5
	ETV6
	EWSR1
	FGFR1
	FGFR2
	FGFR3
	FIP1L1
	FOXO1
	FUS
	JAK2
	KMT2A
	MET
	MYB
	MYBL1
	NAB2
	NCOA2
	NPM1
	NR4A3
	NRG1
	NTRK1
	NTRK2
	NTRK3
	NUP214
	NUTM1
	PDGFB
	PDGFRA
	PDGFRB
	PHF1
	PML
	PPARG
	RAF1
	RARA
	RELA
	RET
	ROS1
	RSPO2
	RSPO3
	RUNX1
	SLC34A2
	SS18
	SUZ12
	TMPRSS2
	TP53
	WWTR1
	YAP1
	YWHAE
	ABL1
	ALK
	BCL6
	BIRC3
	BRAF
	CBFB
	CIC
	CIITA
	CRTC1
	CRTC3
	EGFR
	ERG
	ESR1
	ETV4
	ETV5
	ETV6
	EWSR1
	FGFR1
	FGFR2
	FGFR3
	FIP1L1
	FOXO1
	FUS
	JAK2
	KMT2A
	MET
	MYB
	MYBL1
	NAB2
	NCOA2
	NPM1
	NR4A3
	NRG1
	NTRK1
	NTRK2
	NTRK3
	NUP214
	NUTM1
	PDGFB
	PDGFRA
	PDGFRB
	PHF1
	PML
	PPARG
	RAF1
	RARA
	RELA
	RET
	ROS1
	RSPO2
	RSPO3
	RUNX1
	SLC34A2
	SS18
	SUZ12
	TMPRSS2
	TP53
	WWTR1
	YAP1
	YWHAE
	ABL1
	ALK
	BCL6
	BIRC3
	BRAF
	CBFB
	CIC
	CIITA
	CRTC1
	CRTC3
	EGFR
	ERG
	ESR1
	ETV4
	ETV5
	ETV6
	EWSR1
	FGFR1
	FGFR2
	FGFR3
	FIP1L1
	FOXO1
	FUS
	JAK2
	KMT2A
	MET
	MYB
	MYBL1
	NAB2
	NCOA2
	NPM1
	NR4A3
	NRG1
	NTRK1
	NTRK2
	NTRK3
	NUP214
	NUTM1
	PDGFB
	PDGFRA
	PDGFRB
	PHF1
	PML
	PPARG
	RAF1
	RARA
	RELA
	RET
	ROS1
	RSPO2
	RSPO3
	RUNX1
	SLC34A2
	SS18
	SUZ12
	TMPRSS2
	TP53
	WWTR1
	YAP1
	YWHAE
	ABL1
	ALK
	BCL6
	BIRC3
	BRAF
	CBFB
	CIC
	CIITA
	CRTC1
	CRTC3
	EGFR
	ERG
	ESR1
	ETV4
	ETV5
	ETV6
	EWSR1
	FGFR1
	FGFR2
	FGFR3
	FIP1L1
	FOXO1
	FUS
	JAK2
	KMT2A
	MET
	MYB
	MYBL1
	NAB2
	NCOA2
	NPM1
	NR4A3
	NRG1
	NTRK1
	NTRK2
	NTRK3
	NUP214
	NUTM1
	PDGFB
	PDGFRA
	PDGFRB
	PHF1
	PML
	PPARG
	RAF1
	RARA
	RELA
	RET
	ROS1
	RSPO2
	RSPO3
	RUNX1
	SLC34A2
	SS18
	SUZ12
	TMPRSS2
	TP53
	WWTR1
	YAP1
	YWHAE
	ABL1
	ALK
	BCL6
	BIRC3
	BRAF
	CBFB
	CIC
	CIITA
	CRTC1
	CRTC3
	EGFR
	ERG
	ESR1
	ETV4
	ETV5
	ETV6
	EWSR1
	FGFR1
	FGFR2
	FGFR3
	FIP1L1
	FOXO1
	FUS
	JAK2
	KMT2A
	MET
	MYB
	MYBL1
	NAB2
	NCOA2
	NPM1
	NR4A3
	NRG1
	NTRK1
	NTRK2
	NTRK3
	NUP214
	NUTM1
	PDGFB
	PDGFRA
	PDGFRB
	PHF1
	PML
	PPARG
	RAF1
	RARA
	RELA
	RET
	ROS1
	RSPO2
	RSPO3
	RUNX1
	SLC34A2
	SS18
	SUZ12
	TMPRSS2
	TP53
	WWTR1
	YAP1
	YWHAE
	ABL1
	ALK
	BCL6
	BIRC3
	BRAF
	CBFB
	CIC
	CIITA
	CRTC1
	CRTC3
	EGFR
	ERG
	ESR1
	ETV4
	ETV5
	ETV6
	EWSR1
	FGFR1
	FGFR2
	FGFR3
	FIP1L1
	FOXO1
	FUS
	JAK2
	KMT2A
	MET
	MYB
	MYBL1
	NAB2
	NCOA2
	NPM1
	NR4A3
	NRG1
	NTRK1
	NTRK2
	NTRK3
	NUP214
	NUTM1
	PDGFB
	PDGFRA
	PDGFRB
	PHF1
	PML
	PPARG
	RAF1
	RARA
	RELA
	RET
	ROS1
	RSPO2
	RSPO3
	RUNX1
	SLC34A2
	SS18
	SUZ12
	TMPRSS2
	TP53
	WWTR1
	YAP1
	YWHAE
	ABL1
	ALK
	BCL6
	BIRC3
	BRAF
	CBFB
	CIC
	CIITA
	CRTC1
	CRTC3
	EGFR
	ERG
	ESR1
	ETV4
	ETV5
	ETV6
	EWSR1
	FGFR1
	FGFR2
	FGFR3
	FIP1L1
	FOXO1
	FUS
	JAK2
	KMT2A
	MET
	MYB
	MYBL1
	NAB2
	NCOA2
	NPM1
	NR4A3
	NRG1
	NTRK1
	NTRK2
	NTRK3
	NUP214
	NUTM1
	PDGFB
	PDGFRA
	PDGFRB
	PHF1
	PML
	PPARG
	RAF1
	RARA
	RELA
	RET
	ROS1
	RSPO2
	RSPO3
	RUNX1
[truncated: 2,228 more rows]

## Sheet: ST1_Nanostring IO360panel
Gene
A2M
ABCF1
ACVR1C
ADAM12
ADGRE1
ADM
ADORA2A
AKT1
ALDOA
ALDOC
ANGPT1
ANGPT2
ANGPTL4
ANLN
APC
APH1B
API5
APLNR
APOE
APOL6
AQP9
AREG
ARG1
ARG2
ARID1A
ARNT2
ATF3
ATM
AXIN1
AXL
B2M
BAD
BAMBI
BATF3
BAX
BBC3
BBS1
BCAT1
BCL2
BCL2L1
BCL6B
BID
BIRC3
BIRC5
BLK
BLM
BMP2
BNIP3
BNIP3L
BRCA1
BRCA2
BRD3
BRD4
BRIP1
BTLA
C1QA
C1QB
C2
C5
C5AR1
C7
CASP1
CASP3
CASP8
CASP9
CBLC
CCL13
CCL14
CCL18
CCL19
CCL2
CCL20
CCL21
CCL22
CCL3/L1
CCL4
CCL5
CCL7
CCL8
CCNA1
CCNB1
CCND1
CCND2
CCND3
CCNE1
CCNO
CCR2
CCR4
CCR5
CD14
CD163
CD19
CD1C
CD2
CD209
CD244
CD247
CD27
CD274
CD276
CD28
CD300A
CD36
CD38
CD3D
CD3E
CD3G
CD4
CD40
CD40LG
CD44
CD45RA
CD45RB
CD45RO
CD47
CD48
CD5
CD58
CD6
CD68
CD69
CD7
CD70
CD74
CD79A
CD79B
CD80
CD84
CD86
CD8A
CD8B
CD96
CDC20
CDC25C
CDH1
CDH11
CDH2
CDH5
CDK2
CDK6
CDKN1A
CDKN1C
CDKN2A
CDKN2B
CEACAM3
CEBPB
CENPF
CEP55
CES3
CHUK
CLEC14A
CLEC4E
CLEC5A
CLEC7A
CLECL1
CMKLR1
CNTFR
COL11A1
COL11A2
COL17A1
COL4A5
COL5A1
COL6A3
COMP
CPA3
CRABP2
CSF1
CSF1R
CSF2
CSF2RB
CSF3
CSF3R
CST2
CTAG1B
CTLA4
CTNNB1
CTSS
CTSW
CX3CL1
CX3CR1
CXCL1
CXCL10
CXCL11
CXCL12
CXCL13
CXCL14
CXCL16
CXCL2
CXCL3
CXCL5
CXCL6
CXCL8
CXCL9
CXCR2
CXCR3
CXCR4
CXCR6
CXorf36
CYBB
DAB2
DDB2
DEFB134
DEPTOR
DKK1
DLL1
DLL4
DNAJC14
DNMT1
DPP4
DTX3L
DTX4
DUSP1
DUSP2
DUSP5
E2F3
EDN1
EGF
EGFR
EGR1
EIF2AK2
EIF2B4
EIF4EBP1
EIF5AL1
ELOB
ENO1
ENTPD1
EOMES
EPCAM
EPM2AIP1
ERBB2
ERCC3
ERO1A
ESR1
EXO1
EZH2
F2RL1
FADD
FAM124B
FAM30A
FANCA
FAP
FAS
FASLG
FBP1
FCAR
FCGR1A
FCGR2A
FCGR2B
FCGR3A/B
FCGRT
FCN1
FCRL2
FGF13
FGF18
FGF9
FGFR1
FLNB
FLT1
FOSL1
FOXP3
FPR1
FPR3
FSTL3
FUT4
FYN
FZD8
FZD9
G6PD
GAS1
GBP1
GBP2
GBP4
GHR
GIMAP4
GIMAP6
GLI1
GLS
GLUD1
GLUL
GMIP
GNG4
GNLY
GOT1
GOT2
GPC4
GPR160
GPSM3
GUSB
GZMA
GZMB
GZMH
GZMK
GZMM
H2AFX
HAVCR2
HCK
HDAC11
HDAC3
HDAC4
HDAC5
HDC
HELLS
HERC6
HES1
HEY1
HIF1A
HK1
HK2
HLA0A
HLA0B
HLA0C
HLA0DMA
HLA0DMB
HLA0DOA
HLA0DOB
HLA0DPA1
HLA0DPB1
HLA0DQA1
HLA0DQA2
HLA0DQB1
HLA0DRA
HLA0DRB1
HLA0DRB5
HLA0E
HLA0F
HMGA1
HMGB1
HNF1A
HRAS
HSD11B1
ICAM1
ICAM2
ICAM3
ICAM5
ICOS
ICOSLG
ID4
IDO1
IER3
IFI16
IFI27
IFI35
IFI6
IFIH1
IFIT1
IFIT2
IFIT3
IFITM1
IFITM2
IFNA1
IFNAR1
IFNG
IFNGR1
IFNGR2
IGF2R
IHH
IKBKB
IKBKG
IL10
IL10RA
IL11
IL11RA
IL12RB2
IL15
IL16
IL17A
IL18
IL18R1
IL1A
IL1B
IL1R2
IL1RN
IL2
IL21R
IL22RA1
IL24
IL2RA
IL2RB
IL2RG
IL32
IL33
IL34
IL4
IL6
IL6R
IL7R
INHBA
IRF1
IRF2
IRF3
IRF4
IRF5
IRF7
IRF8
IRF9
ISG15
ITGA1
ITGA2
ITGA4
ITGA6
ITGAE
ITGAL
ITGAM
ITGAV
ITGAX
ITGB2
ITGB3
ITGB8
ITPK1
JAG1
JAG2
JAK1
JAK2
JAK3
KAT2B
KDR
KIF2C
KIR2DL3
KIR3DL1
KIR3DL2
KIT
KLRB1
KLRD1
KLRK1
KRAS
LAG3
LAIR1
LAMA1
LAMB3
LAMC2
LCK
LDHA
LDHB
LGALS9
LIF
LILRA1
LILRA3
LILRA5
LILRB2
LILRB4
LOXL2
LRRC32
LTB
LTBP1
LY9
LY96
LYZ
MAGEA1
MAGEA12
MAGEA3/A6
MAGEA4
MAGEB2
MAGEC1
MAGEC2
MAML2
MAP3K12
MAP3K5
MAP3K7
MAP3K8
MAPK10
MARCO
MB21D1
MELK
MET
MFGE8
MFNG
MGMT
MICA
MICB
MKI67
MLANA
MLH1
MMP1
MMP7
MMP9
MMRN2
MRC1
MRE11
MRPL19
MS4A1
MS4A2
MS4A4A
MS4A6A
MSH2
MSH6
MTOR
MX1
MXI1
MYC
MYCT1
MYD88
NBN
NCAM1
NCR1
NDUFA4L2
NECTIN1
NECTIN2
NEIL1
NF1
NFAM1
NFATC2
NFIL3
NFKB1
NFKB2
NFKBIA
NFKBIE
NGFR
NID2
NKG7
NLRC5
NLRP3
NOD2
NOS2
NOTCH1
NOTCH2
NRAS
NRDE2
NT5E
OAS1
OAS2
OAS3
OASL
OAZ1
OLFML2B
OLR1
OTOA
P2RY13
P4HA1
P4HA2
PALMD
PARP12
PARP4
PARP9
PC
PCK2
PDCD1
PDCD1LG2
PDGFA
PDGFB
PDGFRB
PDK1
PDZK1IP1
PECAM1
PF4
PFKFB3
PFKM
PGPEP1
PIAS4
PIK3CA
PIK3CD
PIK3CG
PIK3R1
PIK3R2
PIK3R5
PKM
PLA1A
PLA2G2A
PLOD2
PMS2
PNOC
POLD1
POLR2A
PPARG
PPARGC1B
PRF1
PRKAA2
PRKACB
PRKCA
PRKX
PRLR
PROM1
PRR5
PSMB10
PSMB5
PSMB8
PSMB9
PSMC4
PTCD2
PTEN
PTGER4
PTGS2
PTPN11
PTPRC
PUM1
PVR
PVRIG
RAD50
RAD51
RAD51C
RASAL1
RASGRF1
RB1
RBL2
RELA
RELB
RELN
REN
RICTOR
RIPK1
RIPK2
RIPK3
RNLS
ROBO4
ROCK1
ROR2
RORC
RPL23
RPL7A
RPS6KB1
RPTOR
RRM2
RSAD2
RUNX3
S100A12
S100A8
S100A9
SAMD9
SAMSN1
SBNO2
SDHA
SELE
SELL
SELP
SERPINA1
SERPINB5
SERPINH1
SF3A1
SFRP1
SFRP4
SFXN1
SGK1
SH2D1A
SHC2
SIGLEC1
SIGLEC5
SIGLEC8
SIRPA
SIRPB2
SLAMF7
SLC11A1
SLC16A1
SLC1A5
SLC2A1
SLC7A5
SMAD5
SMAP1
SNAI1
SNCA
SOCS1
SOX10
SOX11
SOX2
SPIB
SPP1
SPRY4
SREBF1
SRP54
STAT1
STAT2
STAT3
STAT4
STC1
STK11IP
SYK
TAF3
TAP1
TAP2
TAPBP
TAPBPL
TBC1D10B
TBP
TBX21
TBXAS1
TCF3
TCL1A
TDO2
TFRC
TGFB1
TGFB2
TGFB3
TGFBR1
TGFBR2
THBD
THBS1
THY1
TICAM1
TIE1
TIGIT
TLK2
TLR1
TLR2
TLR3
TLR4
TLR5
TLR7
TLR8
TLR9
TMEM140
TMEM173
TMUB2
TNF
TNFAIP3
TNFAIP6
TNFRSF10B
TNFRSF10C
TNFRSF10D
TNFRSF11A
TNFRSF11B
TNFRSF14
TNFRSF17
TNFRSF18
TNFRSF1A
TNFRSF1B
TNFRSF25
TNFRSF4
TNFRSF8
TNFRSF9
TNFSF10
TNFSF12
TNFSF13
TNFSF13B
TNFSF18
TNFSF4
TNFSF8
TNFSF9
TNKS
TP53
TPI1
TPM1
TPSAB1/B2
TRAF1
TRAT1
TREM1
TREM2
TRIM21
TSLP
TTC30A
TWF1
TWIST1
TWIST2
TYMP
TYMS
UBA7
UBB
UBE2C
UBE2T
ULBP2
VCAM1
VCAN
VEGFA
VEGFB
VEGFC
VHL
VSIR
VTCN1
WDR76
WNT10A
WNT11
WNT2
WNT2B
WNT3A
WNT4
WNT5A
WNT5B
WNT7B
XCL1/2
ZAP70
ZC3H12A
ZEB1
ZEB2
PCNA
CDK1
PARP1
TBK1
ABCB1
CTIP
ATR
POLE
XRCC6
RAD52
XRCC1
CHK1
CHK2
ERCC1
XPA
PRKDC
ERCC2
SIRT1
WRN
FANCD2
RBX1
TP53BP1
FEN1
OGG1
ABL
PALB2
XRCC2
MLH3
POLQ
MPG

## Sheet: ST1_NanostringSpikeIns
Gene
PCNA
CDK1
PARP1
TBK1
ABCB1
CTIP
ATR
POLE
XRCC6
RAD52
XRCC1
CHK1
CHK2
ERCC1
XPA
PRKDC
ERCC2
SIRT1
WRN
FANCD2
RBX1
TP53BP1
FEN1
OGG1
ABL
PALB2
XRCC2
MLH3
POLQ
MPG

## Sheet: ST2_tCycIFAntibodies
tCycIF Antibodies
Target	Company	Cat#
53BP1	Millipore	MAB3802
anti-Rabbit	Thermo-Fischer	A-11034
cCasp	Cell Signaling	9661
CD11b	Abcam	ab204271
CD11c	Cell Signaling	45581S
CD15	Biolegend	301910
CD163	Abcam	ab218293
CD1c	Abcam	ab156708
CD20	eBioscience	50-0202-80
CD207	R&D Systems	AB-170112
CD31	Abcam	218582
CD3d	Abcam	ab208514
CD4	R&D Systems	fab8165g
CD45RO	BioLegend	304212
CD57	BioLegend	359612
CD8a	eBioscience	50-0008-80
CK7	Abcam	ab209601
cPARP	Cell Signaling	6987S
Cyclin A	Santa Cruz	SC271682
E-cadherin	Cell Signaling	3199
FOXP3	eBioscience	41-477782
anti-Goat	Thermo-Fischer	A-11055
HLA-A	Abcam	199837
IBA1	Abcam	ab195031
Ki67	Cell Signaling	11882
anti-Mouse	Thermo-Fischer	A-21236
P21	Cell Signaling	5487S
PAX8	Abcam	ab215953
PD-L1	Cell Signaling	15005S
PD1	Abcam	ab201825
pSTAT1	Cell Signaling	8183S
pTBK1	Cell Signaling	14586S
SMA	eBioscience	50-9760-82
STAT4	abcam	ab216702
Vimentin	Cell Signaling	9855
yH2AX	Biolegend	613407

## Sheet: ST2_tCycIFHigResAb
High resolution imaging antibodies
Target	Company	Cat#
CD11c	Cell Singaling	77882BC
CD163	Abcam	ab218293
CD4	R&D Systems	FAB8165G
CD8a	eBioscience	50-0008-80
CK7	Abcam	ab209601
HLA-A	Abcam	199837
IBA1	Abcam	ab195031
PD-L1	Cell Signaling	13684
PD-L1	Cell Signling	15005S
PD1	Cell Signaling	43248
PD1	Abcam	ab201825
pSTAT1	Cell Signling	8183S

## Sheet: ST3
Patient number	Estimated tumor purity	Reads	TMB	MMR status	Cinical variants	Mutation summary
1	35	7059261	3.042	Proficient	None	BRCA1mut
2	35	7802022	3.802	Proficient	None	BRCA1mut
3	40	12010861	10.646	Proficient	None	RB1mut
4	60	12321299	6.08	Proficient	CCNE1 amplification	ATMmut, CCNE1amp, ERBB2amp
5	70	4394409	NA	NA	None	NA
6	30	8048672	NA	NA	None	NA
7	35	8394007	4.562	Proficient	CCNE1 amplification	CCNE1amp
8	50	7335292	2.281	Proficient	BRCA1 c.5095C>T (p.R1699W), exon 17 - in 30% of 56 reads #	PIK3CAamp
9	60	10464952	NA	NA	None	BRIPmut
10	20	10462240	4.562	Proficient	None	NF1loss
11	50	8535773	6.083	Proficient	None	NA
12	70	10538574	7.6	Proficient	None	NA
13	60	8014634	7.604	Proficient	None	PIK3CAamp
14	20	11392465	5.323	Proficient	None	NF1loss
15	25	2819852	5.323	Proficient	None	BRCA2mut, NF1mut, AKTamp
16	35	3151574	NA	NA	Failed in sequencing mapping
17	75	5723582	7.064	Proficient	None	CDK12mut, ERBB2amp
18	20	4950503	NA	Proficient	None	KRASamp
19	20	6604282	3.802	Proficient	None	NF1loss
20	30	10519680	4.562	Proficient	None	POLEmut
21	70	12621297	4.562	Proficient	None	NA
22	75	10827234	5.323	Proficient	CCNE amp	CCNEamp, KRASamp, PIK3CAamp
23	75	9868742	3.042	Proficient	None	CCNEamp, KRASamp
24	60	12721793	5.323	Proficient	None	NA
25	70	5791850	2.281	Proficient	None	NA
26	45	8847387	5.323	Proficient	None	ATMmut
27	70	7039612	3.802	Proficient	None	CCNEamp
28	30	11535671	3.802	Proficient	None	NA
29	75	10781811	3.802	Proficient	None	ARID1Amut, CCNE1amp, PIK3CAamp
30	70	7472499	4.562	Proficient	None	PIK3CAamp
31	60	9579174	6.083	Proficient	None	ATRmut
32	45	11106614	6.083	Proficient	BRCA1 c.2338C>T (p.Q780*), exon 10 - in 59% of 339 reads #	BRCA1mut
33	50	619704	NA	NA	Failed in sequencing	NA
34	50	7310124	10.646	Proficient	PTEN loss	PIK3CAamp, PTENloss
35	60	10097916	2.281	Proficient	BRCA1 c.4675+1G>T () - in 31% of 179 reads	BRCA1mut
36	65	6213065	3.042	Proficient	None	APCmut, PIK3CAamp, NF1mut
37	40	12133538	3.042	Proficient	None	PIK3CAamp
38	70	5896417	9.886	Proficient	None	ATRmut, PTENloss
39	45	12307299	3.042	Proficient	None	NA

## Sheet: ST4
Confirmed.BOR	Phase	Age (yrs)	ECOG at screening	Annotation of FFPE sample	SigMA Sig3	RAD51Status	BROCA status	BROCA Core HR and CDK12	BROCA Other	BROCA Somatic TP53	BROCA BRCA1 Methylation	BROCA RAD51C Methylation
SD	Phase 2	64	0	Chemo-exposed	TRUE		HRD			chr17:7578443 TP53 c.487T>C, p.Y163H (21/55)	M	UM
SD	Phase 2	57	1	Chemo-exposed
PD	Phase 2	80	0	Chemo-exposed	FALSE		Non-HRD			chr17:7577580 TP53 c.701A>G, p.Y234C (14/59)	UM	UM
PR	Phase 2	63	0	Chemo-exposed			Non-HRD	none		none	UM	UM
SD	Phase 2	67	0	Chemo-exposed		NEG	Non-HRD	chr17:41223001 BRCA1 c.4930G>T, p.E1644X (germline) (21/475), REVERSION, low VAF, different than intragenic SNP ratio			UM	UM
PD	Phase 2	72	0	Chemo-exposed	FALSE	NEG	Non-HRD			chr17:7578413 TP53 c.517G>A, p.V173M (13/36)	UM	UM
PD	Phase 2	64	0	Pre-trial biopsy
PR	Phase 2	55	0	Chemo-exposed	TRUE	POS	Non-HRD			chr17:7578467 TP53 c.463A>C, p.T155P (90/95)	UM	UM
SD	Phase 2	60	0	Chemo-exposed
SD	Phase 2	53	1	Chemo-exposed	TRUE		HRD		chr11:113704231 USP28 c.670C>G, p.L224V (Somatic) (62/186)	chr17:7578212 TP53 c.637C>T, p.R213X (66/104)	M	UM
NA	Phase 2	68	1	Chemo-exposed		POS	HRD			chr17:7576865 TP53 c.981T>G, p.Y327X (52/170)	UM	M
CR	Phase 2	49	0	Chemo-exposed			Non-HRD	none	none	none	UM	UM
SD	Phase 2	56	1	Pre-trial biopsy		POS
SD	Phase 2	62	1	Chemo-exposed			HRD	chr17:41244932-41244957 BRCA1 c.2591_2616del26 (Somatic) (43/292)		chr17:7577094 TP53 c.844C>T, p.R282W (19/117)	UM	UM
NA	Phase 2	54	1	Chemo-exposed	FALSE	POS	Non-HRD			chr17:7577094 TP53 c.844C>T, p.R282W (30/128)	UM	UM
PD	Phase 2	60	1	Chemo-exposed	FALSE	POS	HRD			chr17:7577521-7577527 TP53 c.754_760del (25/41)	M	UM
SD	Phase 2	47	1	Chemo-exposed	TRUE		HRD			chr17:7578190 TP53 c.659A>G, p.Y220C (50/131)	M	UM
SD	Phase 2	46	1	Chemo-exposed
SD	Phase 2	83	1	Chemo-exposed		POS	Non-HRD		chr5:176396285 UIMC1 c.471G>T, p.W157C (Somatic) (20/250)	chr17:7577570 TP53 c.711G>T, p.M237I (14/46)	UM	UM
PD	Phase 2	52	0	Chemo-exposed	FALSE	POS	Non-HRD	none		none	UM	UM
PD	Phase 2	73	0	Chemo-exposed	FALSE	NEG	HRD	chr17:41245210 BRCA1 c.2338C>T, p.Q780X (Germline) (127/245)		chr17:7578271 TP53 c.578A>G, p.H193R (10/100)	UM	UM
PD	Phase 2	74	0	Chemo-exposed			Non-HRD	none	none	none	UM	UM
PD	Phase 2	54	0	Chemo-exposed		POS	HRD			chr17:7578535-7578537 TP53 c.393_395delCAA (30/151)	M	UM
PD	Phase 2	56	0	Chemo-exposed	FALSE		Non-HRD		chr22:29085161 CHEK2 c.1502_1503dupAG (Germline) (53/91); chr11:108196077 ATM c.6613T>C, p.W2205R (Somatic) (39/101)	chr17:7577085 TP53 c.853G>A, p.E285K (29/46)	UM	UM
SD	Phase 2	48	0	Chemo-exposed			Non-HRD				UM	UM
SD	Phase 2	59	0	Chemo-exposed		POS	HRD	none		none	M	UM
PR	Phase 2	57	0	Chemo-exposed	TRUE	POS	HRD		chr10:14950582 DCLRE1C c.1903dupA (106/298) (somatic)	chr17:7590693 TP53 c.-29+2T>G (13/33)	M	UM
PD	Phase 2	50	0	Chemo-exposed	TRUE	NEG	Non-HRD			chr17:7577547 TP53 c.734G>T, p.G245V (9/38)	UM	UM
SD	Phase 1	70	0	Chemo-exposed			Non-HRD	none	none	none	UM	UM
SD	Phase 1	62	1	Chemo-exposed	TRUE	NEG	HRD	chr13:32913786-32913790 BRCA2 c.5294_5298del (Somatic) (20/145)		chr17:7574017 TP53 c.1010G>C, p.R337P (21/100)	UM	UM
PR	Phase 1	53	0	Chemo-exposed	TRUE	POS	HRD	chr17:41276045-41276046 BRCA1 c.68_69del (189delAG) (Germline) (166/367)		chr17:7577574 TP53 c.707A>G, p.Y236C (7/132)	UM	UM
CR	Phase 1	57	0	Chemo-exposed			Non-HRD			chr17:7577536 TP53 c.745A>G, p.R249G (4/25)	UM	UM
PD	Phase 2	62	0	Chemo-naiive	FALSE	POS	HRD	chr17:41215948 BRCA1 c.5095C>T (5214C>T), p.R1699W (Germline) (66/186)		chr17:7579362 TP53 c.325T>G, p.F109V (17/44)	UM	UM
PR	Phase 2	69	0	Chemo-naiive	TRUE
PD	Phase 2	76	1	Chemo-naiive	TRUE	POS	HRD	chr17:37650842 CDK12 c.2314A>G, p.I772V (Somatic) (116/250)		chr17:7577121 TP53 c.817C>T, p.R273C (2/183)	UM	UM
SD	Phase 2	54	0	Chemo-naiive	TRUE	POS	HRD		chr3:142215368-142215376 ATR c.5739-14_5739-6delGTTACTTCCinsT (Germline) (53/152)	chr17:7578271 TP53 c.578A>T, p.H193L (94/141)	M	UM
SD	Phase 2	77	1	Chemo-naiive	TRUE	POS	Non-HRD		chr4:84391390 FAM175A c.442C>T, p.R148X (Somatic) (148/224); chr9:100451826 XPA c.379G>A, p.D127N (Somatic) (24/310)	chr17:7579389 TP53 c.298C>T, p.Q100X (16/32)	UM	UM
CR	Phase 2	55	0	Chemo-naiive		POS	Non-HRD	none	none	none	UM	UM
PR	Phase 2	69	1	Chemo-naiive	FALSE		Non-HRD			chr17:7578212 TP53 c.637C>T, p.R213X (63/196)	UM	UM
SD	Phase 2	65	0	Chemo-naiive	FALSE	POS	HRD	chr13:32954022 BRCA2 c.9090dupA (Somatic) (7/190), this is lower than expected VAF- could be reversion of somatic mutation or could just be subclonal somatic event, either way would not associate this with HRD, methylation event is more important here		chr17:7578542 TP53 c.388C>G, p.L130V (36/63)	M	UM
PD	Phase 2	60	0	Chemo-naiive	FALSE	POS	HRD	chr17:37649138-37649143 CDK12 c.2243_2247del, 2248G>T (Somatic) (120/214)		chr17:7577594-7577595 TP53 c.686_687del (66/105)	UM	UM
SD	Phase 2	79	0	Chemo-naiive	TRUE	NEG	Non-HRD		chr17:59793335 BRIP1 c.2469G>T, p.R823S (Germline VUS) (117/155), has LOH	chr17:7577547 TP53 c.734G>A, p.G245D (12/57)	UM	UM
SD	Phase 2	57	0	Chemo-naiive	TRUE	NEG	Non-HRD			chr17:7577580 TP53 c.701A>G, p.Y234C (47/91)	UM	UM
SD	Phase 2	66	0	Chemo-naiive
PD	Phase 2	58	0	Chemo-naiive	FALSE	POS	Non-HRD	none	none	none	UM	UM
PR	Phase 2	59	0	Chemo-naiive		POS	HRD			chr17:7578290 TP53 c.560-1G>A (73/137)	M	UM
SD	Phase 2	62	0	Chemo-naiive	FALSE	POS	Non-HRD			chr17:7578536 TP53 c.394A>G, p.K132E (31/65)	UM	UM
PD	Phase 2	71	0	Chemo-naiive	TRUE	POS	Non-HRD			chr17:7578390-7578408 TP53 c.522_540del (7/40)	UM	UM
SD	Phase 2	59	1	Chemo-naiive	FALSE	POS	Non-HRD			chr17:7577121 TP53 c.817C>A, p.R273S (144/174)	UM	UM
PD	Phase 2	62	1	Chemo-naiive	FALSE	POS	Non-HRD			chr17:7578384 TP53 c.546C>A, p.C182X (210/218)	UM	UM
SD	Phase 2	57	0	Chemo-naiive		NEG	Non-HRD	none	none	none	UM	UM
NA	Phase 2	46	0	Chemo-naiive	FALSE	POS	Non-HRD			chr17:7576914 TP53 c.932delA (7/23)	UM	UM
SD	Phase 2	64	0	Chemo-naiive	TRUE	POS	HRD			chr17:7578190 TP53 c.659A>G, p.Y220C (37/131)	M	UM
PD	Phase 2	65	0	Chemo-naiive
SD	Phase 2	64	0	Chemo-naiive
PD	Phase 2	56	0	Chemo-naiive	TRUE	POS	HRD	chr17:41226347 BRCA1 c.4675+1G>T (Germline) (38/161), low quality run, cannot call reversion		chr17:7577114 TP53 c.824G>T, p.C275F (30/70)	UM	UM
PD	Phase 2	58	1	Chemo-naiive	TRUE	NEG	Non-HRD			chr17:7578406 TP53 c.524G>A, p.R175H (5/9)	UM	UM
SD	Phase 1	56	0	Chemo-naiive	FALSE	NEG	HRD		chr8:30999006, WRN c.3028_3031delCAAA (Germline) (11/19)	chr17:7578263, TP53 c.586C>T p.R196X (2/6)	M	UM
PD	Phase 1	72	0	Chemo-naiive	FALSE
SD	Phase 1	48	1	Chemo-naiive	FALSE		Non-HRD			chr17:7577571 TP53 c.710T>A, p.M237K (23/74)	UM	UM
PR	Phase 1	69	0	Chemo-naiive	TRUE	NEG	Non-HRD			chr17:7577120 TP53 c.818G>A, p.R273H (101/181)	UM	UM
SD	Phase 1	71	0	Chemo-naiive			Non-HRD		chr9:97887367 FANCC:NM_000136.2:c.996+1G>T (Germline) (203/248) (predicted to impact splicing)	chr17:7578454 TP53 c.475_476insTCCGCG (13/28)	UM	UM

## Sheet: ST7_READ ME
Each sheet contains the markers used in each FlowSOM call
+1 and -1 indicate if the marker was used as positive or negative in the call to QueryStarPlot.
The two tCycIF phases required different cell type markers in this analysis
PHASE 1
1. Classify all cells in a sample using the markers from "Phase1 Global cell types"
2. Classify immune cells with "Phase 1 Immune cells"
2.1. Classify CD8+ cells with "Phase 1 CD8 cell types"
2.2. Classify CD4+ cells with "CD4 cell types"
2.3. Classify Macrophages with "Macrophage types"
PHASE 2
1. Classify all cells in a sample using the markers from "Phase2 Global cell types"
2. Classify immune cells with "Phase 2 Immune cells"
2.1. Classify CD8+ cells with "Phase 2 CD8 cell types"
2.2. Classify CD4+ cells with "CD4 cell types"
2.3. Classify Macrophages with "Macrophage types"

## Sheet: ST7_Phase1 Global cell types
	CK7	Ecadherin	PAX8	CD3d	CD4	CD8a	CD15	CD207	CD1c	IBA1	CD20	SMA	Vimentin	CD57	CD163	CD11b	Background488	Background555	Background647
Tumor cells	1	1	1	-1	-1	-1	-1	-1	-1	-1	-1	-1					-1	-1	-1
Immune cells	-1	-1	-1	1								-1					-1	-1	-1
Immune cells	-1	-1	-1					1	1			-1					-1	-1	-1
Immune cells	-1	-1	-1							1		-1					-1	-1	-1
Immune cells	-1	-1	-1								1	-1					-1	-1	-1
Stromal cells			-1	-1		-1	-1	-1	-1	-1	-1	1	1				-1	-1	-1
Other		-1			-1	-1	-1	-1	-1	-1	-1	-1		-1	-1	-1	1	1	1

[truncated: 7 more sheets: ST7_Phase 1 Immune cells, ST7_Phase 1 CD8 cell types, ST7_CD4 cell types, ST7_Macrophage types, ST7_Phase 2 Global cell types, ST7_Phase 2 Immune cells, ST7_Phase 2 CD8 cell types]
