# Supplementary material for: Immunogenomic profiling determines responses to combined PARP and PD-1 inhibition in ovarian cancer
Source: Nat Commun. 2020 Mar 19;11:1459. doi: 10.1038/s41467-020-15315-8 (PMC7081234; doi:10.1038/s41467-020-15315-8)
Supplement: Supplementary file 5 — Source Data [file 41467_2020_15315_MOESM5_ESM.xlsx]

## Sheet: Figure 1
Best objective response	PFS_Censor	PFS	HRD status	BRCA status	BROCA status	Response-Cat	Clinical benefit	SigMA	RAD51 status
PR	1	358		wt		Responder	Yes	TRUE
SD	0	106	HRDpos	mut	HRD	Non-responder	Yes	TRUE	POS
CR	0	506	HRDneg	wt	Non-HRD	Responder	Yes		POS
PR	0	238	HRDneg	wt	Non-HRD	Responder	Yes	FALSE
SD	0	402	HRDneg	wt	Non-HRD	Non-responder	Yes	TRUE	NEG
PR	0	358	HRDneg	wt	Non-HRD	Responder	Yes
SD	0	190	HRDpos	mut	Non-HRD	Non-responder	Yes		NEG
PD	0	45	HRDneg	wt	Non-HRD	Non-responder	No	FALSE	NEG
PD	0	64	HRDneg	wt		Non-responder	No
PR	0	135	HRDneg	wt	Non-HRD	Responder	Yes	TRUE	POS
PD	0	190	HRDneg	wt	Non-HRD	Non-responder	No	FALSE	POS
PR	1	378	HRDneg	wt	HRD	Responder	Yes	TRUE	POS
SD	0	162	HRDpos	wt	HRD	Non-responder	Yes	TRUE
SD	0	259	HRDneg	wt	Non-HRD	Non-responder	Yes	FALSE	POS
CR	0	341	HRDpos	mut	Non-HRD	Responder	Yes
SD	0	195	HRDpos	mut		Non-responder	Yes		POS
SD	0	99	HRDpos	mut	HRD	Non-responder	Yes
PD	0	64	HRDneg	wt	Non-HRD	Non-responder	No	FALSE	POS
PD	0	40	HRDpos	mut	HRD	Non-responder	No	FALSE	NEG
SD	0	287	HRDpos	wt	HRD	Non-responder	Yes	TRUE	POS
SD	0	76		wt	Non-HRD	Non-responder	Yes
PD	0	64	HRDpos	mut	HRD	Non-responder	No	TRUE	POS
PR	0	317	HRDpos	wt	HRD	Responder	Yes	TRUE	POS
PD	0	211	HRDneg	wt	Non-HRD	Non-responder	No	TRUE	NEG
PR	0	170	HRDneg	wt	Non-HRD	Responder	Yes	TRUE	NEG
PR	1	681	HRDpos	mut	HRD	Responder	Yes	TRUE	POS
CR	0	357		wt	Non-HRD	Responder	Yes
PD	0	62	HRDpos	mut	HRD	Non-responder	No	FALSE	POS
PD	0	123	HRDneg	wt	HRD	Non-responder	No	TRUE	POS
SD	0	125	HRDpos	wt	HRD	Non-responder	Yes	TRUE
SD	0	106	HRDneg	wt		Non-responder	Yes
SD	0	88	HRDneg	wt	Non-HRD	Non-responder	Yes	TRUE	POS
SD	0	92	HRDpos	wt	HRD	Non-responder	Yes	FALSE	POS
PD	0	71	HRDneg	wt	HRD	Non-responder	No	FALSE	POS
PD	0	78	HRDneg	wt	Non-HRD	Non-responder	No	FALSE
SD	0	142	HRDneg	wt	Non-HRD	Non-responder	Yes	TRUE	NEG
SD	0	190	HRDpos	mut		Non-responder	Yes
SD	0	98		wt		Non-responder	Yes
NA	0	34	HRDpos	wt	HRD				POS
PD	0	64	HRDneg	wt	Non-HRD	Non-responder	No	TRUE	POS
SD	0	66	HRDneg	wt	Non-HRD	Non-responder	Yes	FALSE	POS
NA	0	15	HRDneg	wt	Non-HRD			FALSE	POS
PD	0	71	HRDpos	wt	HRD	Non-responder	No	FALSE	POS
SD	0	106	HRDpos	wt	HRD	Non-responder	Yes	TRUE
SD	0	251				Non-responder	Yes
SD	0	74	HRDneg	wt	Non-HRD	Non-responder	Yes		POS
PD	0	64	HRDneg	wt	Non-HRD	Non-responder	No	FALSE	POS
SD	0	191	HRDneg	wt	Non-HRD	Non-responder	Yes		NEG
PD	0	66	HRDneg	wt	Non-HRD	Non-responder	No
NA	0	17	HRDneg	wt	Non-HRD			FALSE	POS
PD	0	93	HRDpos	wt	HRD	Non-responder	No		POS
PD	0	63				Non-responder	No
PD	0	106	HRDneg	wt	Non-HRD	Non-responder	No	FALSE
SD	0	160	HRDpos	wt		Non-responder	Yes
SD	1	379		wt	HRD	Non-responder	Yes		POS
PD	0	64	HRDneg	wt	Non-HRD	Non-responder	No	TRUE	NEG
SD	0	37	HRDpos	wt	HRD	Non-responder	Yes	FALSE	NEG
PD	0	43	HRDneg	wt		Non-responder	No	FALSE
SD	0	109	HRDneg	wt	Non-HRD	Non-responder	Yes
SD	0	86	HRDneg	wt	Non-HRD	Non-responder	Yes	FALSE
SD	0	169	HRDpos	mut	HRD	Non-responder	Yes	TRUE	NEG
SD	0	125	HRDpos	wt	Non-HRD	Non-responder	Yes

## Sheet: Figure 2
Response_cat	Clinical benefit	Annotation of FFPE sample	Total,TILs	B,cells,vs,,TILs	Cytotoxic,cells,vs,,TILs	DC,vs,,TILs	Exhausted,CD8,vs,,TILs	Macrophages,vs,,TILs	Mast,cells,vs,,TILs	Neutrophils,vs,,TILs	NK,CD56dim,cells,vs,,TILs	NK,cells,vs,,TILs	T,cells,vs,,TILs	Th1,cells,vs,,TILs	Treg,vs,,TILs	CD8,T,cells,vs,,TILs	CD8,vs,,Exhasuted,CD8	Exhausted CD8 vs CD8	CD8,vs,,Treg	CD4,vs,,T,cells	Antimicrobial peptides	C-type lectin receptors (CLRs)	Cell-Cell communication	Cell Cycle	Cellular responses to external stimuli	Circadian Clock	Class I MHC mediated antigen processing & presentation	Complement cascade	Costimulation by the CD28 family	Cytosolic sensors of pathogen-associated DNA	DDX58IFIH1-mediated induction of interferon-alphabeta	Death Receptor Signalling	Developmental Biology	Diseases of signal transduction	DNA Repair	Epigenetic regulation of gene expression	Extracellular matrix organization	Fc epsilon receptor (FCERI) signaling	Growth hormone receptor signaling	Hemostasis	Immunoregulatory interactions between a Lymphoid and a non-Lymphoid cell	Infectious disease	Interferon Signaling	Interleukin-1 family signaling	Interleukin-10 signaling	Interleukin-12 family signaling	Interleukin-2 family signaling	Interleukin-20 family signaling	Interleukin-4 and 13 signaling
Non-responder	Yes	UT	6.60384	-1.07288	-1.03187	-1.41514	-0.252363	2.52442	-0.461284	1.18724	-2.3095	-1.92623	-0.872998	-1.91718	-0.883232	-0.706447	-0.454084	-2.20224	0.176785	-0.166551	-0.759819	-0.587461	-0.0573496	4.49499	1.81478	-0.476052	-0.732034	-0.925836	-0.575342	-0.540123	-0.116662	-0.68285	-1.94568	-1.37242	3.06945	0.963632	-1.32248	-1.61577	0.321684	-1.86348	-1.00769	-0.909905	0.18098	-0.289891	0.491611	0.338807	-0.352901	-0.379428	-0.497319
Responder	Yes	UT	6.44903	-1.15587	-0.396406	-2.44644	-0.199938	2.12568	-0.545348	1.41713	-1.07796	-0.987013	-0.82805	-1.22996	-1.81493	0.464602	0.66454	1.5048	2.27953	-1.29265	-1.51104	-0.837285	0.439304	-3.0644	-1.40892	-0.178909	-1.28805	-0.718881	-0.998746	-0.112781	-0.155671	0.632811	-1.24973	-0.359556	-2.66646	-0.746183	-3.20235	0.978813	0.0397489	-1.25688	-1.75128	-0.820718	-1.4898	-0.153863	-0.324877	-0.548422	-1.05161	-0.490178	-0.803455
Responder	Yes	UT	7.43176	-0.461068	-0.834914	-1.28933	-0.949924	1.69937	0.580596	1.12226	-2.47475	-2.22557	-0.675651	-1.90646	-0.718018	-0.648339	0.301586	3.31581	0.0696798	-0.0273119	0.965737	0.668224	1.18909	2.81591	1.6026	-0.380923	0.471609	-0.384859	0.235273	1.57078	2.43876	1.50462	0.717506	1.07056	1.97471	1.1652	2.04512	0.219445	-0.296535	1.10031	1.44444	0.672693	3.33746	1.28806	1.49808	0.208391	0.771272	0.884835	0.632984
Non-responder	Yes	UT	7.41638	-0.406732	-1.27394	-0.346124	-0.863521	2.25803	2.59471	0.8437	-1.39004	-2.05745	-0.909388	-1.62882	-1.2954	0.257941	1.12146	0.891693	1.55334	-1.16733	0.915789	0.543827	0.0664549	-0.147078	0.00591413	-0.098119	0.957161	0.33239	0.765121	0.783598	-0.337075	0.573366	1.69638	1.11213	0.0532724	0.0183458	4.50373	-0.312598	0.0914115	1.77876	1.72091	0.747872	0.267814	0.351967	1.91608	0.129761	0.385404	0.410471	2.19054
Responder	Yes	Non-UT	6.51339	-1.54932	-0.840624	1.29093	0.342252	3.15783	-0.630716	1.82683	-2.45727	-1.01768	-1.33369	-1.6589	-1.89336	-0.915381	-1.25763	-0.795144	0.977983	-0.418305	0.798089	0.15401	-0.323829	-5.00201	-2.96046	1.98844	-0.508079	0.555249	-0.82495	-0.0599315	-0.250801	-0.879918	-0.282364	0.277157	-2.65011	-1.18359	0.533534	0.146961	0.726692	0.157786	-1.97614	-1.23612	-1.77755	-0.267378	1.37282	0.00513544	-1.06566	0.182596	1.67649
Non-responder	Yes	Non-UT	9.00891	-1.08626	-0.686964	-1.63743	-0.600339	1.81241	-0.398471	-0.106144	-2.39975	-2.43645	-0.624856	-2.54111	-1.92813	0.423421	1.02376	0.0767914	2.35155	-1.04828	2.0618	2.63096	-2.84299	-2.86489	-1.91948	0.165035	4.28756	2.80085	5.4198	1.36049	1.37728	2.53449	5.19134	4.91809	-0.97355	-0.75239	4.21397	2.42756	2.71077	7.36238	7.65895	4.37952	2.35619	2.7425	3.78032	2.38023	3.97075	2.19195	4.54794
Non-responder	No	Non-UT	7.22469	-2.60289	0.730611	-0.526004	-0.223174	2.21349	1.5563	0.44476	-1.78741	-0.629444	-0.720749	-1.844	-2.02842	0.835341	1.05852	0.94472	2.86376	-1.55609	-0.873522	-0.26079	-0.112357	-3.0506	-1.40639	-0.864142	-0.310977	-0.756472	0.209526	0.354891	-0.374845	1.14318	0.611748	0.201448	-2.36194	-0.487107	1.47826	-0.0552202	0.302541	0.905118	0.6441	0.486804	-2.86452	-0.283604	-1.57874	0.246006	1.35241	0.100499	-0.365866
Responder	Yes	Non-UT	4.77258	-0.674596	-0.557632	0.589751	0.65717	2.33288	-0.701814	1.44864	-0.361919	-0.465013	-0.894864	-0.361919	-1.31301	-0.197703	-0.854874	-1.16976	1.11531	-0.69716	-3.95759	-3.31672	2.20959	3.12677	2.58201	-0.695813	-4.7353	-3.33317	-4.93349	-0.963805	-0.96009	-1.13899	-5.32515	-5.44206	1.9202	0.342978	-6.56974	-2.73308	-1.63763	-7.91268	-7.06356	-4.4153	-2.88047	-3.72365	-3.75213	-2.05991	-4.50457	-1.85415	-4.86714
Non-responder	No	UT	6.27481	-1.94846	0.0556846	-2.047	-0.15809	2.21062	-2.85272	1.19906	-1.63033	-1.27223	-0.309481	-1.3084	-0.852722	1.79529	1.95338	0.511933	2.64801	-2.10477	-0.820212	-2.2773	1.76059	1.26608	2.97394	-1.44363	-1.81954	-1.67623	-1.37283	-0.744662	-0.867504	0.691496	-3.00624	-4.2519	0.120087	1.01119	-4.29456	-2.07477	-3.2355	-3.54239	-1.01431	-0.981144	-2.92254	-1.80206	-1.50475	-0.965576	-1.43063	-1.14353	-2.00251
Responder	Yes	UT	7.70556	-0.97008	-0.499014	-2.39937	-0.537263	1.80615	-2.37692	0.490249	-3.68488	-2.69807	-0.650024	-2.45458	-1.43113	-0.119852	0.417411	2.39572	1.31127	-0.530171	0.997799	-0.194619	1.2348	4.86891	2.63464	-0.397108	1.7242	0.0542674	1.90994	0.316149	1.36	0.382988	-0.713686	-0.924657	3.55811	1.01313	-1.20404	-0.575446	-0.99356	0.270409	2.58464	1.41047	4.33284	0.498802	0.486008	0.711935	1.18632	0.542797	-0.000458716
Non-responder	Yes	Non-UT	6.85728	-2.21323	-0.170554	-1.55993	-0.295472	2.16453	-2.89462	1.19314	-3.00582	-1.12164	-0.271483	-2.16452	-0.862862	0.73466	1.03013	0.970749	1.59752	-1.00614	-0.952046	0.256742	-0.384365	-0.838002	-0.0645527	-1.20946	1.74987	-0.652292	1.27485	-0.255377	0.0706693	-0.968418	-2.58363	-1.82044	-0.00875424	0.148407	-3.3481	0.334405	-1.03035	-1.95802	0.706593	1.13423	2.28224	-0.525402	-1.43302	-0.53503	-0.00099777	0.0609455	-2.12476
Non-responder	Yes	UT	7.47052	-0.425629	-1.31491	-1.64825	-1.0008	1.13918	-0.213428	-0.544813	-3.30318	-2.00446	-0.359073	-2.71821	-0.800675	-0.368464	0.632337	1.58144	0.432211	0.00939089	-1.16922	0.115502	1.28436	0.816938	0.197446	-0.803123	-0.957261	-0.303868	1.19783	-0.199392	-0.110078	-0.435997	-0.568088	-0.862626	0.283682	-0.313116	-2.8879	-0.515391	-1.79171	-0.0658533	0.789152	0.533472	-0.479802	-0.363527	-1.07604	-0.127677	0.397379	0.242134	-0.786397
Responder	Yes	Non-UT	8.30418	-3.0736	-0.968922	-1.64401	-0.300476	4.20099	0.380551	1.27148	-2.99903	-2.63646	-0.949383	-2.22142	-1.25179	-0.458987	-0.15851	-6.30874	0.792808	-0.490397	3.88768	2.4064	-3.3345	-2.31248	-1.61107	0.775634	5.84338	3.16378	4.97688	1.44295	1.01542	0.939303	5.19195	3.04654	-1.96201	-0.803626	6.3816	1.04195	0.115691	8.08927	7.43216	4.2073	4.38826	3.30786	5.47603	0.745582	2.59108	0.436069	6.21192
Non-responder	Yes	Non-UT	8.73942	-0.453551	-1.00533	-0.952813	-1.03882	1.46735	-1.57213	-0.194791	-2.37924	-2.74141	-0.689097	-2.42707	-0.897174	-0.270715	0.768104	1.30191	0.626459	-0.418382	2.51764	2.71541	-0.949633	1.60381	-0.289467	-0.201047	3.24156	1.55079	5.22865	0.800063	0.300615	2.09226	3.2253	3.23578	1.57592	0.619994	3.51929	1.17322	1.26088	5.40822	5.996	3.39898	0.93006	2.23198	2.74968	1.76432	3.75585	1.76053	3.71179
Non-responder	No	UT	5.25696	-0.501624	-0.834992	-0.132733	-0.372739	2.50857	-2.14528	2.63963	-1.22269	-1.2768	-1.00647	-1.36471	-1.36471	-1.04281	-0.670073	-1.49237	0.321894	0.0363389	-2.60452	-1.82777	1.00384	2.16969	0.986094	-0.186771	-2.95686	-2.21286	-4.04745	-1.35169	-1.89405	-2.58596	-3.17362	-2.34701	0.782393	0.149743	-5.32494	0.203421	-1.36832	-6.29993	-6.74186	-3.63766	-3.39841	-1.83858	-5.73279	-2.43169	-3.02177	-1.72835	-5.42757
Non-responder	No	Non-UT	7.16046	-1.69926	-1.11684	0.0562137	-0.384301	2.80118	-2.1332	0.604029	-2.70695	-1.93861	-0.367761	-2.14895	-0.757929	0.216516	0.600817	1.6644	0.974445	-0.584277	0.745267	0.304171	-0.297771	-4.18662	-2.87894	-0.207569	0.469902	0.866	1.21829	-0.364564	-0.687111	-0.448116	0.269232	-0.0210085	-2.63627	-1.11599	-0.900414	0.215555	0.571361	0.679643	0.837333	0.509446	-1.84744	-0.586334	-1.50607	0.232321	0.462719	0.131875	-0.233421
Non-responder	Yes	UT	6.04149	-2.02167	-0.30757	1.30326	0.195211	2.89096	-0.931127	1.99459	-1.36925	-1.50877	-0.665312	-1.67959	-1.73848	0.313162	0.117951	8.47812	2.05164	-0.978474	-0.836234	-1.37516	0.30693	0.84807	0.968052	0.0852521	-2.32018	-0.881475	-2.53782	-0.22292	-0.966743	-0.911006	-1.66071	-2.18067	-0.169481	0.391001	-2.12697	-1.45827	-0.683702	-2.56064	-3.60452	-1.96783	-2.6811	-1.8221	-1.48352	-0.957445	-1.16165	-1.59053	-1.98678
Non-responder	Yes	Non-UT	9.12795	0.597492	-1.53065	-1.83344	-2.18842	0.279232	-0.96762	-0.581304	-0.568176	-1.9699	-0.324117	-2.31184	-0.88012	-0.537372	1.65105	0.605677	0.342748	0.213255	0.607443	3.06441	-0.661032	1.12179	-0.565231	-0.320036	0.662335	0.703798	5.03116	1.03166	0.73109	2.29237	2.65994	3.89463	1.57448	0.293667	1.33234	1.17516	1.71415	5.32899	6.84523	3.31511	0.403985	2.2901	2.95127	1.87044	3.80624	2.07393	3.1609
Non-responder	No	UT	6.344	-1.6617	0.0624759	-0.177776	-0.0601274	2.77172	1.47259	1.8282	-1.07547	-1.04697	-1.56476	-1.78001	-1.4905	0.0405303	0.100658	9.93466	1.53103	-1.60529	-0.40376	0.397689	0.345109	-0.537213	-0.505751	-0.139475	-0.192661	0.426648	-2.11571	-0.0789791	-0.285432	-0.432447	0.0807401	0.45197	-0.249762	0.482019	1.81805	0.35399	-0.188064	-0.278211	-1.57235	-0.662212	0.0253666	0.615605	-0.00634374	0.0445414	-1.05961	-0.605548	-0.653672
Responder	Yes	Non-UT	7.32142	-1.15271	-0.531842	-1.31391	-0.890596	2.13615	-1.03262	1.15323	-1.14556	-1.8189	-0.806664	-1.52617	-1.73053	-0.315301	0.575294	1.73824	1.41522	-0.491363	0.633517	0.83728	1.31001	3.22496	2.092	-0.421743	1.93503	0.138648	0.99012	0.575027	0.927555	0.325158	0.723952	0.626131	2.37188	1.46797	1.97286	-0.0740359	-0.143905	1.19986	1.87193	0.696177	2.20354	0.908029	0.760391	-0.0987514	0.630073	-0.171549	0.843924
Non-responder	No	Non-UT	9.08873	-1.56027	-0.195827	-2.17592	-0.787411	1.99141	-1.93397	0.294606	-2.43764	-2.10817	-0.605495	-1.96527	-2.5882	0.279153	1.06656	0.93759	2.86736	-0.884649	3.10385	3.77046	-1.23915	-0.245042	-0.457353	1.30387	4.49777	2.77938	5.41689	2.47293	2.8881	2.91817	4.01231	3.76384	0.223124	-0.25114	1.77099	2.51887	1.24126	6.42635	7.49733	4.1921	5.68965	3.3546	5.69797	2.94785	4.18076	2.54074	5.14434
Responder	Yes	UT	6.61308	-1.4759	-0.304411	0.508467	0.194712	2.19121	-0.898397	1.17125	-2.33427	-2.0588	-0.682967	-1.6879	-0.749304	-0.110026	-0.304738	-3.28151	0.639278	-0.572941	0.160603	0.0949877	0.411465	1.95135	1.24402	-0.253832	0.0796701	0.0918456	-0.598604	0.0651064	0.966056	0.00667925	-0.161302	-0.447292	0.908862	0.798088	1.09585	0.21093	0.161272	-0.745156	-1.21132	-0.222106	3.17167	-0.011826	-0.185322	-0.0117307	-0.269083	-0.171101	-0.0726294
Responder	Yes	Non-UT	6.35381	-1.32406	-0.704528	0.862001	0.28946	2.46827	-1.45487	0.560645	-2.85855	-2.35855	-0.59275	-1.19558	-0.799656	0.255058	-0.0344018	-29.0683	1.05471	-0.847808	-2.5548	-0.980144	-1.42889	-5.66134	-2.93064	-0.0751235	-0.62829	-0.302001	-0.945069	-0.652	0.41107	-0.758619	-1.46179	0.0742587	-4.16691	-1.04272	-2.24745	0.305942	0.537151	-1.99379	-2.58842	-0.59085	0.961693	-2.02005	-3.54815	-0.822379	-0.81831	0.0918619	-1.88122
Responder	Yes	Non-UT	6.07407	-1.32858	-0.813387	0.0385926	0.298099	2.85444	-0.75882	1.2603	-2.7817	-1.81633	-1.20354	-2.25814	-1.02681	-0.524589	-0.822688	-1.21553	0.502223	-0.678948	6.07407	-1.32858	-0.813387	0.0385926	0.298099	2.85444	-0.75882	1.2603	-2.7817	-1.81633	-1.20354	-2.25814	-1.02681	-0.524589	-0.822688	-1.21553	0.502223	-0.678948	6.07407	-1.32858	-0.813387	0.0385926	0.298099	2.85444	-0.75882	1.2603	-2.7817	-1.81633	-1.20354
Non-responder	No	UT	7.38505	-0.761827	-0.725802	-0.982885	0.0737084	2.22933	1.59399	0.47065	-1.34169	-1.63257	-1.27247	-1.40727	-1.66361	-0.469684	-0.543393	-1.84029	1.19393	-0.802783	0.900891	0.732695	-3.47428	-5.55098	-3.71056	0.0302719	0.724129	1.15144	0.566867	0.248547	-0.448681	0.362219	1.66445	3.11866	-4.08115	-1.55585	0.613144	1.55066	1.86878	2.44372	0.662694	0.675294	-0.909694	0.182443	0.289757	0.621463	0.445996	0.390799	0.995154
Non-responder	Yes	UT	6.18653	-0.565716	-0.857436	0.235407	0.158638	2.94233	-0.211854	1.71814	-1.18436	-2.12493	-1.38693	-1.5254	-1.84733	1.11483	0.956195	1.04581	2.96216	-2.50176	-0.439074	-1.00118	2.59043	1.2515	1.23439	0.340648	-0.972268	-0.452641	-2.08808	-0.116351	-0.0736403	0.996699	-1.37934	-1.43069	1.04314	0.100905	-1.91513	-0.439219	-0.380522	-2.59259	-2.70338	-1.25027	-1.43132	0.0940938	-1.67231	-1.23778	-0.632674	-0.752481	-1.51365
Non-responder	No	Non-UT	7.39401	-0.204257	-1.17621	-1.24137	-0.691757	1.77597	2.19856	0.855828	-2.67237	-1.65622	-0.957984	-2.96783	-2.29797	-0.574981	0.116776	8.56338	1.72299	-0.383003	0.906281	1.0191	0.287101	-1.36546	-0.929293	0.635975	0.210367	0.110133	0.158529	-0.181397	-0.488686	-0.46502	1.45048	1.05459	-1.11945	-0.574876	1.93741	0.0406973	0.630036	1.41698	0.659267	-0.0360799	-0.382149	1.14842	1.59868	-0.422144	0.474554	0.0589959	0.999955
Non-responder	Yes	UT	5.47522	-0.558347	-0.964354	1.36576	-0.0398	2.60589	-0.516544	1.57781	0.0791685	0.0214299	-1.00176	0.23671	-0.813916	-0.0363087	0.00349136	286.421	0.777608	-0.965452	-2.6981	-1.86108	0.236841	-0.00075241	0.92293	-0.734739	-3.49419	-1.29873	-4.09466	-1.08544	-1.60586	-1.28228	-1.99529	-1.49821	0.223324	0.744326	0.236583	-1.10677	-0.518846	-3.7819	-4.42487	-2.79978	-4.51673	-2.40663	-3.02801	-0.875665	-2.5296	-0.817581	-2.32395
Non-responder	Yes	UT	5.74108	-0.564612	-0.758017	0.231792	-0.654515	1.77962	0.223356	1.66926	-1.17091	-0.650741	-1.09936	-1.30215	0.282808	-0.526777	0.127737	7.82856	-0.809585	-0.572579	-1.73339	-2.04765	0.535077	1.88184	1.61475	-0.769669	-2.15308	-2.07961	-3.69613	-2.92183	-0.971492	-1.53406	-3.70111	-4.71178	0.623383	0.621602	-5.49088	-1.04899	-1.7532	-5.90072	-4.77224	-3.0661	0.235764	-2.14009	-2.92382	-1.46208	-2.79226	-1.41805	-3.48466
Non-responder	No	Non-UT	7.33665	-1.90316	-0.0818101	-1.65595	-0.0980519	2.36608	0.677077	1.27026	-2.96455	-1.3579	-0.979291	-2.09461	-1.53712	-0.037036	0.061016	16.3892	1.50009	-0.942255	1.37358	1.17159	1.11526	-4.10968	-1.01833	-0.736371	3.07308	-0.0678052	2.24224	0.786673	0.97066	1.27174	-0.219792	0.161656	-3.24743	-1.14924	0.438231	0.196553	-0.563836	1.53956	3.01758	1.06927	3.91729	2.27968	2.75258	1.26566	1.25186	0.943123	1.49456
Non-responder	Yes	Non-UT	7.48958	-2.02384	-0.499336	-1.06736	-0.886841	2.72554	1.27561	3.01186	-2.42957	-2.48806	-0.794584	-2.81145	-2.07448	-0.711911	0.17493	5.71659	1.36257	-0.0826727	2.57819	0.803087	-1.03138	5.31436	2.14107	1.47274	0.494752	1.15121	0.825203	-0.466791	-1.36908	-1.53217	1.36356	0.984959	4.05015	1.43678	2.54263	0.347476	0.957512	2.43879	1.80083	1.07065	-2.28188	1.15447	1.70411	1.06305	1.3233	0.628063	1.0784
Non-responder	Yes	Non-UT	7.06451	-1.12144	-0.730156	-0.488852	-0.12878	1.93573	0.994045	0.716556	-2.9116	-1.54915	-0.836256	-1.6892	-1.8527	-0.369045	-0.240265	-4.16206	1.48366	-0.467211	-0.717691	-0.402622	0.615014	-2.44362	-0.716193	0.0790878	-1.11122	-0.39218	0.116355	-1.12718	-1.17083	-0.78793	0.421576	-0.355201	-1.89692	-0.957494	0.216285	-0.779234	-0.265953	-0.231795	-0.405818	-0.490839	-1.50273	-1.02016	0.534456	-0.294593	-0.396754	-0.360643	-0.0886848
Non-responder	No	Non-UT	6.14704	-1.89149	-0.412785	-0.152234	-0.171819	2.8334	-1.42845	1.58094	-2.04618	-1.56814	-0.879489	-1.76608	-1.07218	-0.393549	-0.221731	-4.50998	0.678631	-0.485939	-1.13949	-0.450742	0.528592	-1.05637	-1.66306	-0.460156	-0.867411	-0.739008	-1.09402	-0.356477	-0.536524	-0.869311	-1.56715	-0.985774	-0.910954	-1.1087	-2.53059	0.0311587	0.0951494	-1.84284	-2.57608	-1.28313	-1.85049	-0.822919	-1.77758	-0.882867	-0.962063	-0.460637	-1.9224
Non-responder	Yes	UT	6.2791	-0.825915	-1.12927	1.47807	-0.451406	2.77589	0.0343699	1.80889	-2.27122	-1.7157	-1.11815	-0.200827	-1.78579	-0.147253	0.304153	3.28782	1.63854	-0.970899	-0.487261	-1.04025	-0.982914	0.409207	-0.241037	0.244045	-1.70907	0.37822	-1.47688	-1.48634	-2.26864	-1.23364	0.102183	0.70513	0.368851	0.154917	2.62963	-0.467553	0.400351	-0.536492	-2.39609	-0.823188	-4.32497	-0.956064	-0.0951018	-0.418668	-1.21302	-0.845566	0.103712
Non-responder	No	Non-UT	6.49413	-1.90727	-0.23404	1.48165	0.457603	2.78043	-0.179303	1.70288	-1.38842	-1.83318	-0.845176	-1.11833	-2.01645	-0.518502	-0.976106	-1.02448	1.49795	-0.326674	0.0250589	-0.717838	-2.80987	-1.5579	-1.45583	-0.0870653	-0.158324	0.433742	-1.83502	-0.283222	-0.0563724	-0.384611	0.929014	0.949872	-1.76054	-0.357793	0.380885	0.960644	1.16569	-0.526425	-2.22436	-0.682605	0.375011	-0.61315	-1.76185	0.0846313	-1.05758	0.177708	-1.14123
Non-responder	No	Non-UT	6.88796	-1.2059	-0.822702	-0.970056	-0.45894	2.65888	0.12149	1.70063	-1.27916	-1.49216	-0.887369	-2.04784	-0.279162	-0.125599	0.333341	2.99993	0.153563	-0.76177	0.0601703	-0.583157	-0.698159	0.215035	0.504572	-0.4755	0.0224314	-0.272958	0.568933	-0.722175	-1.01973	-0.444843	0.559067	0.894942	0.305967	0.108471	3.0584	-0.652061	-0.156496	0.672291	0.187549	0.0828541	-1.29192	-1.27367	-0.425092	-0.304905	-0.465083	-0.594295	-0.336815
Non-responder	No	Non-UT	5.68243	-1.37046	-0.79419	0.340299	0.0407524	2.73055	0.0730628	1.80132	-2.23179	-0.167364	-1.05494	-1.46127	-1.27486	-0.475129	-0.515882	-1.93843	0.799731	-0.579811	-0.16626	-1.33121	0.667233	1.08632	0.646438	-0.0141666	-1.56261	-1.24892	-1.86859	-1.38005	-0.527655	-1.43433	-3.55954	-2.80455	0.297424	-0.255339	-4.0623	-0.113815	-0.492646	-3.81491	-4.3956	-2.37202	0.0325339	-0.842354	-1.87286	-1.49401	-2.30333	-1.29409	-3.01383
Non-responder	No	UT	7.85305	-0.811593	-0.676466	-0.382744	-0.270158	2.15781	1.63652	0.356094	-3.61769	-2.09277	-1.31995	-2.33229	-2.8628	-0.696222	-0.426064	-2.34707	2.16658	-0.623726	0.390136	1.21245	-1.00305	1.28566	-0.508036	0.464329	0.718061	1.44996	1.2093	0.543015	-0.439408	-0.165324	2.91469	1.9634	0.0912345	0.147193	3.10861	0.416014	1.35194	2.72044	1.88761	1.01362	-0.46831	0.626301	0.78347	1.08415	1.20796	0.237901	1.44865
Non-responder	Yes	UT	6.90796	-1.46977	-0.299991	-0.731679	-0.255503	1.88747	0.539063	1.25966	-2.88368	-1.80768	-0.618426	-1.80568	-1.66129	0.448854	0.704357	1.41973	2.11014	-1.06728	-0.442851	-0.503663	1.18429	-0.0516354	1.42022	1.04076	-1.35503	-0.840033	0.164664	-0.133263	-0.724727	-0.496484	0.965763	0.112428	-0.32882	-0.0038052	2.95575	-0.651187	-0.11934	0.264228	-0.531932	-0.023596	-1.53647	0.107194	1.32533	-0.0757227	0.141607	0.159751	1.24145
Non-responder	Yes	Non-UT	6.33184	-1.20795	-0.494142	1.16727	0.393124	2.54426	0.0665877	1.07005	-0.65914	-0.79565	-1.17237	-0.231719	-1.61023	0.0740758	-0.319048	-3.13432	1.68431	-1.24645	1.30683	-0.466954	-1.14519	-4.23636	-2.43973	0.0385466	-0.201699	0.073044	-1.53813	-0.18077	-1.236	-0.0633839	0.220973	0.439686	-2.37547	-0.859932	-0.559285	0.5323	0.329679	-0.464004	-1.31193	-0.90862	-2.61	-0.332376	-1.2857	-0.44665	-1.00124	-0.558928	-0.638248
Non-responder	Yes	UT	5.74504	-1.1512	-0.507908	-1.02287	0.0654028	2.29614	-0.864387	2.42341	0.12656	-0.912267	-0.849005	-0.890927	-1.1192	0.250287	0.184884	5.4088	1.36948	-1.09929	-1.92697	-2.23489	1.08052	1.26102	0.656529	0.40823	-5.21296	-0.699837	-2.69152	-2.70557	-3.19396	-1.55716	-3.28102	-2.77496	0.161608	0.0581081	-1.5585	-2.25069	-1.14183	-4.09693	-4.39298	-3.47939	-7.93297	-2.31698	-0.652987	-1.84965	-2.88788	-2.42314	-2.40402
[truncated: 28 more columns]

## Sheet: Figure 3
Response_cat	Clinical benefit	CD8.effector.T.cells_Ki67	CD8.effector.T.cells_pSTAT1	Exhausted.CD8.T.cells_pSTAT1
Responder	Yes	1.04538	-0.411079	-0.150513
Non-responder	Yes	-0.748836	-0.629419	0.966012
Responder	Yes	0.311709	-0.628371	-0.54177
Responder	Yes	-0.740145	0.140969	-0.8041
Non-responder	Yes	-0.650734	-0.247228	-0.440317
Non-responder	No	-0.605311	-1.44862	-1.47174
Responder	Yes	-0.0619953	-0.623921	-0.341572
Non-responder	Yes	-1.3308	-0.794476	-0.889037
Responder	Yes	-0.863856	-0.141821	-0.436547
Non-responder	Yes	-0.631713	-1.07165	-0.5375
Non-responder	No	-0.215014	-0.659625	-0.339721
Responder	Yes	-0.665218	-0.941824	-0.0103748
Non-responder	Yes	-0.817252	-0.901823	0.398868
Non-responder	No	-1.08762	-0.61963	-0.841471
Non-responder	No	-0.145104	-0.661668	-0.725217
Responder	Yes	-0.540625	-0.21295	1.42718
Non-responder	Yes	-1.19983	-1.23139	-0.05722
Responder	Yes	-0.487832	-0.871049	-0.473574
Non-responder	Yes	-0.985422	-1.57059	-0.955105
Non-responder	Yes	-0.794335	-0.604497	-0.405298
Non-responder	No	-1.0433	-0.465761	-0.340101
Responder	Yes	-0.933594	-0.0674688	0.162568
Responder	Yes	-0.148999	-0.141716	-0.183235
Non-responder	No	-1.25298	-1.73284	-1.70697
Non-responder	Yes	-0.524738	-0.212052	0.32557
Non-responder	Yes	-0.620821	-2.1103	0.305185

## Sheet: Figure 5
Sig3	Response_cat	Clinical benefit	PD-L1 Antigen,presenting,cells,to,Exhausted,T,cells_FZ	PD-L1 B,cells,to,Exhausted,T,cells_FZ	PD-L1 CD163,Macrophages,to,Exhausted,T,cells_FZ	PD-L1 CD4,effector,T,cells,to,Exhausted,T,cells_FZ	PD-L1 CD8,effector,T,cells,to,Exhausted,T,cells_FZ	PD-L1 CD8,T,memory,cells,to,Exhausted,T,cells_FZ	PD-L1 IBA1,CD11b,Macrophages,to,Exhausted,T,cells_FZ	PD-L1 NK,cells,to,Exhausted,T,cells_FZ	PD-L1 T,regulatory,cells,to,Exhausted,T,cells_FZ	PD-L1 Tumor,cells,to,Exhausted,T,cells_FZ
TRUE	Responder	Yes	-0.6995	0.123758	0.893208	-0.532696	-0.764069	-0.586504	2.00165	-0.683358	-0.871685	1.1192
TRUE	Non-responder	Yes	-0.540988	-0.868859	0.606562	2.46201	-0.190761	-0.578246	0.0253355	-0.943375	0.375562	-0.347245
	Responder	Yes	-0.434305	-0.502165	1.46578	-0.298584	-0.637885	-0.570025	-0.0950041	-0.705745	-0.434305	2.21224
FALSE	Responder	Yes	-0.220915	-0.929365	0.23615	2.17868	-0.464683	-0.213297	0.639891	-1.38643	0.662744	-0.502771
TRUE	Non-responder	Yes	-0.785008	-0.638277	0.0953748	1.34258	-0.124721	-0.858373	0.15	-0.124721	-0.858373	-0.198086
FALSE	Non-responder	No	-0.862367	-0.974134	2.11121	-0.516773	0.42736	0.942074	0.606775	-0.880015	-0.480008	-0.374124
TRUE	Responder	Yes	-0.908359	0.142825	2.06433	0.466182	-0.227665	-0.966454	1.0548	-0.791074	-0.966454	0.131864
FALSE	Non-responder	Yes	2.50408	-0.804392	-0.0433378	0.650772	-0.557754	-0.483763	0.0764578	-0.758588	0.132832	-0.716307
FALSE	Non-responder	No	-0.58086	-1.13561	1.57289	0.43075	-0.45033	-0.287167	0.87	-0.776656	-0.0587387	-0.58086
TRUE	Non-responder	Yes	-0.451972	-0.402904	-0.490136	2.54664	-0.495588	-0.539204	-0.206631	-0.370192	-0.539204	0.949196
TRUE	Non-responder	No	-0.591935	-0.718552	0.0728048	2.00372	-0.718552	-0.908478	0.389348	0.0411506	-0.908478	1.33898
TRUE	Responder	Yes	-0.168199	-1.00919	-0.378447	1.72404	-0.798943	0.0420496	-0.378447	-1.00919	0.252298	1.72404
	Non-responder	Yes	0.86952	-0.950406	-0.545978	1.47616	-0.748192	0.86952	1.07173	-1.35483	0.0606642	-0.748192
FALSE	Non-responder	No	1.07574	-1.2654	1.28318	0.720122	-0.139283	1.10537	-0.524533	-1.29503	-0.0207442	-0.939418
	Non-responder	No	0.540562	-1.18924	0.973012	-0.973012	-0.973012	0.108112	-0.324337	0.108112	2.05414	-0.324337
TRUE	Responder	Yes	-0.419178	-0.419178	-0.311301	-0.372945	-0.319007	-0.426884	0.359075	-0.426884	-0.426884	2.76319
TRUE	Non-responder	Yes	-0.511594	-1.31604	0.624277	0.295869	-0.237418	0.940634	0.93	-1.33111	-0.147031	-0.24947
	Responder	Yes	1.35902	-0.537289	-0.221237	2.30718	-0.537289	-0.537289	0.54	-0.537289	-0.221237	-0.537289
	Non-responder	Yes	1.03712	-0.444478	-0.444478	2.51871	-0.444478	-0.444478	-0.444478	-0.444478	-0.444478	-0.444478
	Non-responder	Yes	1.00953	-1.28903	0.408837	0.580463	-0.559623	1.18115	0.335284	-1.2829	0.874679	-1.25839
FALSE	Non-responder	No	2.21437	-0.501687	0.0830495	1.19744	-0.747445	-0.361858	-0.510161	-0.870325	0.282199	-0.78558
	Non-responder	Yes	2.31391	-0.913055	-0.612873	0.662903	0.212629	-0.162599	0.412751	-0.712933	-0.0875532	-1.11318
TRUE	Responder	Yes	-0.456023	1.6487	0.0701574	-0.175394	0	-0.736653	1.19268	-1.43823	-1.05236	0.947126
TRUE	Non-responder	No	0.972707	-0.749795	-0.182382	2.24938	-0.871383	0.202647	-0.222912	-0.911912	0.303971	-0.790324
TRUE	Responder	Yes	-0.494032	-0.494032	-0.494032	0.123508	-0.494032	-0.494032	2.59367	-0.494032	-0.494032	0.741048
	Responder	Yes	0.023799	0.023799	0.49978	-0.690172	-0.452182	-1.40414	0.73777	1.21375	-1.40414	1.45174
